# Supplementary material for: Unravelling the mechanisms causing murepavadin resistance in Pseudomonas aeruginosa: lipopolysaccharide alterations and its consequences
Source: Front Cell Infect Microbiol. 2024 Dec 6;14:1446626. doi: 10.3389/fcimb.2024.1446626 (PMC11659217; doi:10.3389/fcimb.2024.1446626)
Supplement: Supplementary file 2 [file DataSheet2.xlsx]

## Sheet: filtered_file
PositionInReferenceGenome_variant	af	filter-pvalue	lrt-pvalue	beta	beta-std-err	intercept
782998_G_A	0.0101	1.72e-11	1.97e-05	4.57	0.959	-2.85
4805950_C_T	0.0363	2.26e-06	2.25e-05	3.16	0.704	-3.5
3077286_C_T	0.0423	2.48e-05	0.000112	2.62	0.62	-3.39
4229701_G_A	0.0262	1.93e-06	0.000133	2.71	1.74	-2.82
782564_GTTTC_ATTTT	0.0161	4.31e-07	0.00016	3.36	1.38	-2.83
4556795_CCTGT_TCTGG	0.0605	0.113	0.000321	5.88	2.56	-3.69
6195104_G_A	0.647	0.156	0.000329	-1.74	0.475	-2.02
6195112_A_T	0.744	0.0441	0.000338	-1.76	0.474	-1.85
3117173_TGCT_GGCG	0.774	0.0116	0.000369	-1.7	0.463	-1.77
1300210_C_A	0.0363	0.0723	0.000425	6.21	1.33	-3.08
391566_C_T	0.0242	4.99e-07	0.000453	2.4	1.7	-2.78
1059400_G_A	0.0302	0.0301	0.000487	3.71	1.33	-2.87
2553109_A_T	0.732	0.00808	0.000504	-1.58	0.452	-1.97
5038158_A_G	0.0262	0.000298	0.000513	3.47	1.03	-3.34
272341_T_A	0.0222	4.43e-05	0.000646	2.68	1.6	-2.79
1068783_A_T	0.0101	9.65e-07	0.000654	3.48	1.08	-2.76
2948560_G_T	0.0444	0.00148	0.000695	2.5	0.673	-3.32
4229750_A_T	0.0343	8.81e-05	0.000802	2.48	0.673	-3.13
4230223_T_C	0.0242	0.000124	0.000825	3.02	0.856	-3.22
2994965_A_G	0.139	0.178	0.000873	2.67	0.737	-3.51
3196050_C_A	0.0484	0.0368	0.000923	3.45	1.08	-3.35
1248269_G_A	0.282	0.409	0.000933	-2.64	1.09	-2.61
1635735_TG_T	0.0242	0.00811	0.000942	6.04	2.94	-3.52
1635748_CC_GT	0.0242	0.00811	0.000942	6.04	2.94	-3.52
3768473_C_T	0.0464	8.67e-05	0.000957	2.11	0.586	-3.28
1570716_C_T	0.54	0.228	0.000974	-1.57	0.496	-2.3
4237754_C_CCCTGGG	0.0101	9.65e-07	0.000986	3.23	1.1	-2.74
3260906_T_C	0.915	0.000514	0.001	-1.84	0.534	-1.5
1570740_TCA_CCG	0.266	0.0637	0.00103	1.56	0.467	-3.61
525132_C_T	0.399	0.000135	0.00104	1.61	0.533	-3.94
4123442_G_A	0.0181	2.84e-06	0.00107	2.6	1.49	-2.76
3216365_G_A	0.0181	0.000923	0.00108	3.55	1.06	-3.23
3598019_AG_GC	0.0444	0.161	0.0011	4.31	1.56	-3.36
2998219_C_T	0.0222	0.00447	0.00113	4.99	2.27	-3.46
264857_G_C	0.0121	1.25e-05	0.0012	3.15	1.19	-2.75
1072995_C_T	0.79	0.0541	0.00122	-1.59	0.476	-1.97
4201792_G_A	0.101	0.000456	0.00122	1.78	0.537	-3.35
5080675_ACCTCCGTCT_GCCGCCCTCC	0.214	4.41e-05	0.00125	1.86	0.534	-3.55
1570740_T_C	0.554	0.169	0.00126	-1.53	0.495	-2.3
1073913_A_G	0.76	0.32	0.0014	-1.81	0.543	-1.87
5154616_G_T	0.0161	0.000314	0.0014	4.83	1.35	-2.95
6022243_T_C	0.462	0.0013	0.0014	-1.56	0.531	-2.54
2516667_A_G	0.0101	9.65e-07	0.00141	3.11	1.09	-2.74
3635002_G_T	0.0101	9.65e-07	0.00141	3.13	1.1	-2.73
4001160_T_C	0.857	0.0211	0.00141	-1.66	0.498	-1.84
3117814_G_A	0.0222	0.109	0.00142	4.95	0.827	-2.82
4914733_GC_G	0.0585	0.0013	0.00143	2.01	0.583	-3.32
2227451_C_A	0.103	0.0046	0.00145	1.79	0.522	-3.32
2681142_A_G	0.183	0.00557	0.00149	-3.17	0.854	-2.36
2093425_G_A	0.0363	0.000176	0.00155	2.34	0.676	-3.13
263540_CCGTC_TTGTT	0.0282	0.000632	0.0016	2.48	0.688	-3.21
888134_T_G	0.0121	1.25e-05	0.0016	2.95	1.22	-2.75
2922793_T_C	0.724	0.196	0.00161	-1.63	0.497	-2.01
6004725_T_A	0.756	0.00839	0.00167	-1.56	0.513	-1.96
2682913_AGT_GGC	0.218	0.00203	0.00168	-2.45	1.2	-2.35
2093168_A_AG	0.0121	1.25e-05	0.00172	2.9	1.22	-2.75
2063046_G_C	0.0343	0.0559	0.00174	4.15	1.49	-3.2
5645670_G_T	0.105	0.00558	0.00174	1.69	0.506	-3.34
555151_T_G	0.893	0.0341	0.00178	-1.81	0.539	-1.56
4003472_C_T	0.266	0.0233	0.0018	1.42	0.461	-3.58
2245904_C_A	0.163	0.00977	0.00184	-3.53	1.19	-2.25
1924580_A_G	0.831	0.0256	0.00185	-1.57	0.494	-1.97
2376562_A_C	0.0766	0.0799	0.00187	2.49	0.741	-3.27
3843581_CTTGTCCCCTCC_TTTGCTCCTTCT	0.0464	0.0288	0.00187	3.51	1.21	-3.41
1621686_T_C	0.0222	4.43e-05	0.00188	2.38	1.61	-2.76
2011886_G_A	0.0222	4.43e-05	0.00188	2.37	1.6	-2.76
879240_T_A	0.0726	0.00958	0.00195	1.97	0.581	-3.32
1117422_GGCA_CTCG	0.0222	0.00447	0.00204	5.55	1.46	-3.08
5932817_C_T	0.0222	4.43e-05	0.00211	2.29	1.6	-2.76
5739688_C_T	0.323	0.0042	0.00213	-1.71	0.647	-2.54
6075294_T_C	0.0806	0.0217	0.00216	2.27	0.694	-3.39
3825869_C_A	0.133	1.59e-07	0.0022	1.74	0.531	-3.45
5931677_G_A	0.0282	0.000632	0.0022	2.58	0.786	-3.23
262391_CGGC_GCGGG	0.163	0.062	0.00222	1.75	0.537	-3.39
1752256_CGTC_AGTG	0.149	0.0143	0.00224	-2.78	0.742	-2.45
2937046_C_T	0.919	0.104	0.00227	-2.31	0.697	-0.966
5380530_C_A	0.0181	2.84e-06	0.00232	2.42	1.41	-2.74
2163755_G_C	0.0121	1.25e-05	0.00233	2.83	1.22	-2.73
3077122_TCCGTTGC_GCCGCTGT	0.256	0.00259	0.00233	-1.79	1.52	-2.34
1948930_C_T	0.133	0.0219	0.00234	-3.27	0.807	-2.42
2564323_A_G	0.748	0.0377	0.00239	-1.36	0.435	-2.02
3465749_C_T	0.119	0.216	0.00241	2.4	0.718	-3.39
2598540_T_C	0.0625	0.00253	0.00244	1.9	0.573	-3.2
2598576_C_G	0.0625	0.00253	0.00244	1.9	0.573	-3.2
3164360_G_C	0.109	0.00805	0.00245	1.66	0.515	-3.27
2922773_A_AC	0.72	0.217	0.00248	-1.54	0.486	-2.06
3300593_TGG_CGC	0.345	0.00685	0.00251	-1.76	0.665	-2.61
1073248_G_A	0.837	0.062	0.00254	-1.57	0.499	-1.88
914943_G_A	0.157	0.0464	0.00256	1.67	0.532	-3.46
940808_T_C	0.101	0.022	0.00256	1.94	0.6	-3.4
3969333_C_G	0.0121	1.25e-05	0.00256	2.81	1.22	-2.73
5673117_GCG_CCA	0.581	0.558	0.00257	-1.53	0.508	-2.3
5080187_A_G	0.224	0.000106	0.00258	1.72	0.534	-3.54
1164230_G_A	0.0141	7.86e-05	0.00259	2.74	1.3	-2.75
4098467_G_A	0.0121	1.25e-05	0.00259	2.82	1.22	-2.73
1496845_C_T	0.0141	7.86e-05	0.00261	3.12	1.3	-2.78
5738469_G_A	0.0141	7.86e-05	0.00261	2.78	1.31	-2.75
1813200_GC_AT	0.0302	0.00121	0.00263	2.42	0.732	-3.2
1063967_ACATA_GCATT	0.131	0.0392	0.00267	1.86	0.604	-3.4
1362367_T_C	0.548	0.000454	0.00275	-1.43	0.512	-2.44
3752593_T_C	0.0786	0.314	0.00276	4.02	1.41	-3.51
690953_CGGGT_TGGGG	0.0403	0.000567	0.00278	2.05	0.622	-3.27
309016_A_G	0.978	0.00447	0.0028	-2.74	5.44	-0.034
1073066_GTC_TTG	0.696	0.196	0.0029	-1.41	0.459	-2.18
3671133_T_C	0.0242	0.000124	0.00291	2.33	0.699	-3.13
5814564_GC_G	0.0101	9.65e-07	0.00292	2.94	1.06	-2.72
262384_T_C	0.173	0.0956	0.00294	1.74	0.543	-3.39
2592030_G_A	0.0685	0.0059	0.00294	1.97	0.628	-3.26
5081073_A_G	0.244	9.13e-05	0.00301	1.54	0.496	-3.56
2552683_C_G	0.804	0.0847	0.00303	-1.59	0.495	-1.76
5726467_C_A	0.181	1.3e-05	0.00307	1.51	0.479	-3.43
2229035_C_T	0.0262	0.000298	0.00308	2.59	0.839	-3.16
3672757_G_T	0.0161	0.000314	0.00308	2.74	1.34	-2.76
5080236_CCCT_ACCG	0.226	0.000125	0.00313	1.69	0.535	-3.54
5080248_GA_G	0.226	0.000125	0.00313	1.69	0.535	-3.54
5080254_C_A	0.226	0.000125	0.00313	1.69	0.535	-3.54
4406878_A_C	0.702	0.168	0.0032	-1.46	0.487	-2.06
5080690_A_G	0.23	0.000173	0.00321	1.68	0.532	-3.54
5576319_G_T	0.337	0.389	0.00321	1.65	0.55	-3.64
2341243_G_C	0.169	0.0313	0.00322	-2.34	1.31	-2.39
2063030_T_C	0.0444	0.022	0.00326	2.45	0.749	-3.23
660924_A_G	0.0222	0.00447	0.00329	3.11	0.995	-3.15
264535_T_C	0.101	0.281	0.00332	2.62	0.859	-3.3
782204_AC_A	0.0141	7.86e-05	0.00332	2.94	1.29	-2.76
1571054_C_T	0.0464	0.0288	0.00332	2.26	0.684	-3.19
2728476_T_C	0.946	0.0689	0.00338	-2.29	0.704	-0.901
5596324_G_A	0.732	0.0683	0.0034	-1.47	0.488	-2.04
2483623_T_C	0.119	0.0179	0.00342	1.57	0.505	-3.43
4104350_G_C	0.0383	0.00825	0.00343	2.41	0.756	-3.26
2923121_C_T	0.688	0.237	0.00344	-1.42	0.474	-2.2
184304_C_T	0.317	0.128	0.00345	1.44	0.501	-3.67
2516019_G_A	0.0484	0.216	0.00348	5.17	1.58	-3.07
147549_C_T	0.19	0.171	0.00354	1.77	0.558	-3.42
1089004_T_C	0.153	0.0128	0.00357	-3.19	1.01	-2.35
2324309_G_T	0.0726	0.000984	0.00357	1.66	0.527	-3.24
2227602_C_T	0.109	0.00805	0.00361	1.6	0.515	-3.28
118423_A_C	0.23	0.02	0.00363	-3.5	1.52	-2.58
1032595_T_C	0.194	0.0262	0.00365	1.46	0.492	-3.41
1357717_CT_TC	0.0323	0.0418	0.00368	4.24	1.59	-2.95
5932810_G_A	0.0242	0.00811	0.00369	3	0.962	-3.15
1517244_C_T	0.0504	0.0461	0.00374	2.27	0.705	-3.15
2626010_G_A	0.0423	0.000938	0.00374	1.92	0.591	-3.25
3203373_T_C	0.202	0.0426	0.00378	-3.9	1.72	-2.5
1349062_TA_GG	0.96	0.0118	0.00383	-2.29	0.721	-0.887
6133285_CG_GC	0.123	0.251	0.00383	2.23	0.703	-3.4
264275_A_G	0.232	0.801	0.0039	2.53	0.811	-3.6
4510914_GC_G	0.0141	7.86e-05	0.00396	2.56	1.31	-2.73
1072990_A_G	0.72	0.217	0.00401	-1.38	0.461	-2.15
1529336_C_T	0.123	0.0285	0.00401	-2.56	0.738	-2.48
3378369_G_A	0.0141	7.86e-05	0.00404	2.74	1.3	-2.75
4502319_GCC_CCT	0.0161	0.000314	0.00405	2.49	1.38	-2.74
5352771_T_G	0.51	0.00234	0.00407	-1.33	0.491	-2.56
584916_A_G	0.0262	0.184	0.00408	3.95	1.08	-2.81
2244329_G_T	0.0968	0.0556	0.00411	-4.95	0.783	-2.38
2244360_G_GC	0.0968	0.0556	0.00411	-4.95	0.783	-2.38
2227952_G_A	0.228	2.33e-05	0.00413	1.31	0.446	-3.45
1073944_A_G	0.831	0.209	0.00416	-1.62	0.539	-1.87
2228600_A_C	0.141	0.0186	0.00416	1.44	0.473	-3.37
763617_C_A	0.0262	0.000298	0.0042	2.21	0.691	-3.17
2710256_T_G	0.0262	0.000298	0.0042	2.27	0.725	-3.14
5479362_A_G	0.308	0.00655	0.00423	-1.78	0.725	-2.62
2881724_C_T	0.663	0.102	0.00427	-1.38	0.5	-2.26
1254444_A_C	0.252	0.0107	0.00428	-2.41	1.01	-2.61
264528_A_T	0.107	0.35	0.00429	2.59	0.867	-3.31
5120032_G_A	0.0302	0.00121	0.0043	2.18	0.676	-3.17
3281721_A_G	0.286	0.121	0.00435	1.33	0.459	-3.49
620709_T_A	0.0161	0.000314	0.0044	2.51	1.35	-2.74
2900117_ACG_GCA	0.0161	0.000314	0.00441	2.57	1.35	-2.75
5826030_C_T	0.153	0.0128	0.00441	-2.59	0.739	-2.44
1570646_C_T	0.0141	7.86e-05	0.00444	2.53	1.31	-2.73
1570707_AGGACGCC_GGGAGGCT	0.0141	7.86e-05	0.00444	2.53	1.31	-2.73
3793711_G_A	0.0222	0.00447	0.00457	2.88	0.968	-3.26
4194362_T_C	0.0262	0.0134	0.00459	4.29	2.11	-3.29
1843480_G_A	0.149	0.0302	0.00461	1.48	0.502	-3.45
5080211_T_G	0.236	0.000274	0.00472	1.6	0.53	-3.51
5253754_G_A	0.399	0.508	0.00478	-1.52	0.586	-2.55
4420407_G_C	0.782	0.179	0.00479	-1.55	0.524	-1.93
6216974_G_A	0.139	0.178	0.00481	1.91	0.617	-3.41
2904550_A_G	0.784	0.0687	0.00485	-1.32	0.454	-2.12
1529161_G_T	0.478	0.00242	0.00488	-1.4	0.541	-2.49
4562143_GCT_ACC	0.399	0.301	0.00489	-1.42	0.554	-2.6
3826664_G_A	0.0383	0.000326	0.00491	1.91	0.622	-3.19
3373071_T_C	0.0181	0.000923	0.00493	2.59	0.816	-3.15
3373245_G_C	0.0181	0.000923	0.00493	2.59	0.816	-3.15
636774_C_T	0.0141	7.86e-05	0.00494	2.54	1.31	-2.73
660832_T_G	0.0141	7.86e-05	0.00494	2.54	1.31	-2.73
1030865_C_T	0.0141	7.86e-05	0.00494	2.54	1.31	-2.73
3274919_T_A	0.0141	7.86e-05	0.00494	2.54	1.31	-2.73
3851126_G_A	0.0141	7.86e-05	0.00494	2.55	1.31	-2.73
4560288_G_C	0.0141	7.86e-05	0.00494	2.54	1.31	-2.73
5249867_A_G	0.0141	7.86e-05	0.00494	2.54	1.31	-2.73
5276799_GA_G	0.0141	7.86e-05	0.00494	2.54	1.31	-2.73
5995855_G_A	0.0141	7.86e-05	0.00494	2.54	1.31	-2.73
1803233_C_A	0.0262	0.000298	0.00495	2.12	0.666	-3.17
1396745_GTA_ATG	0.0161	0.0313	0.00497	4.35	1.65	-3.17
5080681_G_C	0.639	0.00457	0.00501	-1.41	0.483	-2.19
3856335_T_C	0.0544	0.0689	0.00503	2.59	0.872	-3.27
2489172_C_G	0.0141	7.86e-05	0.00505	2.52	1.31	-2.73
3607465_T_C	0.0141	7.86e-05	0.00505	2.52	1.31	-2.73
3442717_G_GC	0.133	0.0219	0.00506	-2.42	0.729	-2.48
2739759_T_GG	0.0786	0.314	0.00507	3.44	1.3	-3.44
56589_T_C	0.837	0.0182	0.00509	-1.35	0.465	-2.02
5418869_G_A	0.0464	0.0288	0.00509	2.12	0.674	-3.19
784801_A_T	0.0383	0.00825	0.00513	2.29	0.751	-3.2
3730785_A_G	0.333	0.802	0.00513	-1.6	0.646	-2.7
1072984_T_G	0.817	0.14	0.00514	-1.45	0.496	-1.99
507691_C_T	0.0746	0.012	0.00524	1.73	0.567	-3.22
1571039_A_G	0.292	0.509	0.00524	1.47	0.505	-3.52
1924372_T_C	0.655	0.000564	0.00525	-1.34	0.491	-2.33
4308850_G_A	0.357	0.00465	0.00525	-1.5	0.6	-2.68
3823717_T_C	0.0141	7.86e-05	0.00526	2.52	1.31	-2.72
4451198_G_A	0.0141	7.86e-05	0.00526	2.52	1.31	-2.72
2219118_CG_C	0.171	0.0296	0.00536	-2.56	1.41	-2.34
1403219_G_C	0.0282	0.0207	0.0054	4.41	2.31	-3.36
3693107_G_A	0.147	0.0151	0.00541	-2.43	0.731	-2.46
3780318_GCCCACAACGC_A	0.0524	0.278	0.00545	3.43	1.34	-3.23
1632722_A_G	0.177	0.0066	0.00547	-2.3	1.1	-2.4
2596660_G_A	0.0504	0.0461	0.0055	2.27	0.738	-3.28
5458168_G_A	0.0141	7.86e-05	0.0055	2.51	1.31	-2.72
6235998_C_A	0.0847	0.133	0.0055	2.26	0.766	-3.3
742201_A_G	0.286	0.0127	0.00551	-1.66	0.691	-2.73
814829_CTTTCC_GTATCG	0.341	0.114	0.00552	1.34	0.479	-3.59
5005094_C_T	0.175	0.251	0.00557	1.8	0.592	-3.43
977445_G_A	0.0222	0.00447	0.00558	2.61	0.846	-3.18
5595803_C_A	0.0645	0.00341	0.00561	1.66	0.546	-3.25
395979_A_G	0.625	0.0591	0.00568	-1.27	0.48	-2.32
5992235_AGCGCCGGTG_A	0.165	1.82e-05	0.00569	1.57	0.532	-3.4
4080451_AGACG_GGACA	0.165	0.0348	0.00572	-2.96	1.41	-2.29
5136176_G_A	0.0242	0.000124	0.00572	2.15	0.709	-3.15
5523840_A_G	0.133	0.0219	0.00575	-2.45	0.716	-2.47
1073466_GCCTC_ACCTT	0.732	0.318	0.00576	-1.39	0.481	-2.13
4660736_T_C	0.0766	0.0148	0.00577	1.81	0.603	-3.33
3508150_G_A	0.0222	0.00447	0.00578	2.87	1.01	-3.21
890856_G_A	0.0302	0.00121	0.00583	2.04	0.652	-3.18
1749315_AA_CG	0.194	0.0163	0.00584	-2.15	1.38	-2.36
4207280_G_A	0.341	9.88e-05	0.00585	1.26	0.457	-3.54
434119_G_A	0.0524	0.00643	0.00588	1.96	0.652	-3.28
1135044_C_T	0.214	5.88e-06	0.00588	1.34	0.476	-3.43
1095696_G_A	0.893	0.127	0.00589	-2.01	0.715	-1.36
3598019_AGCG_GCCA	0.111	0.0389	0.00589	-3.31	0.914	-2.39
1035230_T_C	0.0202	0.0022	0.00592	2.47	0.785	-3.21
1908941_C_T	0.0484	0.00328	0.00592	1.83	0.604	-3.26
3422754_C_G	0.0403	0.000567	0.00592	1.85	0.607	-3.1
2944454_T_C	0.744	0.111	0.00593	-1.25	0.448	-2.19
4025543_C_T	0.121	0.03	0.00599	-2.8	0.878	-2.46
6224567_G_C	0.0302	0.0301	0.00599	3.15	1.1	-3.15
2722033_C_T	0.0161	0.000314	0.006	2.5	1.32	-2.74
5211618_CCGAAG_C	0.19	0.000215	0.006	1.78	0.603	-3.48
5500351_G_A	0.0181	0.000923	0.006	2.57	0.843	-3.09
1381762_G_A	0.94	0.0188	0.00603	-1.94	0.661	-1.26
507107_T_C	0.0343	0.00354	0.00608	2.08	0.673	-3.16
6056970_G_A	0.264	0.141	0.00608	1.39	0.502	-3.45
529894_A_G	0.0242	0.145	0.00611	3.94	1.05	-2.82
4182524_C_T	0.0726	0.000984	0.00615	1.56	0.533	-3.16
1830147_C_T	0.165	0.0348	0.00616	-2.62	1.34	-2.35
997873_A_G	0.0202	0.0022	0.00619	2.43	0.766	-3.21
1089009_C_T	0.135	0.0208	0.00621	-3.03	0.834	-2.4
5182096_T_G	0.0141	7.86e-05	0.00626	2.46	1.31	-2.72
547308_A_AG	0.107	0.0431	0.00627	-2.95	0.782	-2.47
1225982_ATC_GTT	0.464	0.759	0.00628	-1.37	0.521	-2.64
4344965_CGGCTGA_TGGCCTG	0.0242	0.00811	0.0063	3.18	1.2	-3.26
1073094_G_A	0.736	0.291	0.00636	-1.33	0.469	-2.18
6172065_T_A	0.185	2.02e-05	0.0064	1.47	0.526	-3.52
387345_T_C	0.845	0.0418	0.00643	-1.4	0.487	-1.93
6053272_ACCCG_GCCTA	0.0161	0.000314	0.00645	2.42	1.38	-2.74
4884464_GC_AA	0.19	0.0214	0.00648	1.25	0.45	-3.45
1403873_G_A	0.667	0.00119	0.00652	-1.3	0.469	-2.26
1756465_ACGGG_GCGGA	0.0202	0.0022	0.00652	2.53	0.834	-3.14
264523_A_G	0.105	0.326	0.00654	2.52	0.877	-3.28
3507909_G_A	0.0645	2.47e-07	0.00659	2.54	0.931	-3.29
2944061_G_A	0.0161	0.000314	0.00662	2.35	1.38	-2.73
4864992_T_C	0.0181	0.000923	0.00664	2.48	0.81	-3.17
4736844_A_G	0.94	0.0188	0.00669	-1.81	0.606	-1.43
6191815_T_C	0.762	0.146	0.00669	-1.38	0.486	-1.98
1270903_A_G	0.151	0.0338	0.00672	1.38	0.496	-3.43
5960132_A_C	0.109	0.0409	0.00674	-3.35	0.925	-2.4
3281674_G_A	0.204	0.0128	0.00676	1.22	0.444	-3.35
6049742_C_T	0.264	0.00748	0.00678	-1.79	0.796	-2.68
881176_C_T	0.685	9.2e-05	0.00683	-1.26	0.479	-2.22
3335651_T_C	0.667	0.193	0.00684	-1.3	0.476	-2.25
534166_T_C	0.214	0.031	0.00685	-3.03	1.32	-2.66
5663832_C_T	0.581	0.339	0.00686	-1.21	0.456	-2.41
2227674_G_T	0.121	0.0207	0.00691	1.46	0.504	-3.27
3499437_T_C	0.123	0.0285	0.00692	-2.39	0.952	-2.48
6195106_C_T	0.147	0.237	0.00693	1.75	0.594	-3.33
777457_A_G	0.488	0.186	0.00702	-1.33	0.53	-2.44
1248466_T_G	0.496	0.294	0.00705	-1.32	0.515	-2.5
665970_C_T	0.0101	0.00215	0.00707	3.57	1.09	-2.76
690528_C_G	0.0101	0.00215	0.00707	3.57	1.09	-2.76
691322_A_G	0.0101	0.00215	0.00707	3.57	1.09	-2.76
691559_C_T	0.0101	0.00215	0.00707	3.57	1.09	-2.76
698818_G_A	0.0101	0.00215	0.00707	3.57	1.09	-2.76
1050833_C_T	0.0101	0.00215	0.00707	3.57	1.09	-2.76
1653117_G_A	0.0101	0.00215	0.00707	3.57	1.09	-2.76
3100909_T_C	0.0101	0.00215	0.00707	3.57	1.09	-2.76
3117089_G_A	0.0101	0.00215	0.00707	3.57	1.09	-2.76
3362376_A_T	0.0101	0.00215	0.00707	3.57	1.09	-2.76
3372892_C_G	0.0101	0.00215	0.00707	3.57	1.09	-2.76
3514980_A_C	0.0101	0.00215	0.00707	3.57	1.09	-2.76
3535572_C_T	0.0101	0.00215	0.00707	3.57	1.09	-2.76
3537200_C_T	0.0101	0.00215	0.00707	3.57	1.09	-2.76
3538661_A_G	0.0101	0.00215	0.00707	3.57	1.09	-2.76
3540946_T_A	0.0101	0.00215	0.00707	3.57	1.09	-2.76
3543724_G_A	0.0101	0.00215	0.00707	3.57	1.09	-2.76
3544714_A_G	0.0101	0.00215	0.00707	3.57	1.09	-2.76
3544909_C_A	0.0101	0.00215	0.00707	3.57	1.09	-2.76
3545606_G_A	0.0101	0.00215	0.00707	3.57	1.09	-2.76
3545842_TAC_CAT	0.0101	0.00215	0.00707	3.57	1.09	-2.76
3546807_A_G	0.0101	0.00215	0.00707	3.57	1.09	-2.76
3546929_G_A	0.0101	0.00215	0.00707	3.57	1.09	-2.76
3730318_C_T	0.0101	0.00215	0.00707	3.57	1.09	-2.76
3730441_T_C	0.0101	0.00215	0.00707	3.57	1.09	-2.76
3731898_C_T	0.0101	0.00215	0.00707	3.57	1.09	-2.76
3744035_G_A	0.0101	0.00215	0.00707	3.57	1.09	-2.76
3744842_C_T	0.0101	0.00215	0.00707	3.57	1.09	-2.76
3746339_C_G	0.0101	0.00215	0.00707	3.57	1.09	-2.76
4182445_T_A	0.0101	0.00215	0.00707	3.57	1.09	-2.76
4267370_G_A	0.0101	0.00215	0.00707	3.57	1.09	-2.76
4421649_G_T	0.0101	0.00215	0.00707	3.57	1.09	-2.76
5880076_T_G	0.0101	0.00215	0.00707	3.57	1.09	-2.76
5880179_G_A	0.0101	0.00215	0.00707	3.57	1.09	-2.76
5882068_C_T	0.0101	0.00215	0.00707	3.57	1.09	-2.76
5900299_G_A	0.0101	0.00215	0.00707	3.57	1.09	-2.76
5910371_T_C	0.0101	0.00215	0.00707	3.57	1.09	-2.76
5957206_G_A	0.0101	0.00215	0.00707	3.57	1.09	-2.76
5984870_G_A	0.0101	0.00215	0.00707	3.57	1.09	-2.76
6224536_G_A	0.0101	0.00215	0.00707	3.57	1.09	-2.76
3054104_C_A	0.0464	0.0288	0.00708	2.2	0.747	-3.25
3893090_A_G	0.319	0.000551	0.00708	1.26	0.467	-3.53
5406486_G_A	0.0423	0.135	0.00712	2.89	0.985	-3.31
2592021_C_A	0.0504	0.00466	0.00713	1.85	0.634	-3.19
990883_T_C	0.405	0.00279	0.00722	1.32	0.49	-3.64
4616576_A_G	0.274	0.018	0.00722	-2.35	1	-2.57
273462_A_GG	0.268	0.0213	0.00728	-2.51	1.1	-2.65
3859609_C_T	0.0343	0.00354	0.00728	2.05	0.685	-3.26
1063985_A_C	0.157	0.136	0.00731	1.69	0.619	-3.37
4522492_CACCT_GGCCC	0.133	0.349	0.00731	2.34	0.812	-3.47
782171_G_A	0.0181	0.000923	0.00734	2.53	0.862	-3.17
740854_T_G	0.2	0.0138	0.00735	-1.78	1.54	-2.39
1419637_TT_CC	0.0181	0.052	0.00735	4.82	1.99	-3.19
4819189_A_G	0.0181	0.000923	0.00735	2.39	0.778	-3.19
990834_A_G	0.571	0.00426	0.00741	1.38	0.565	-3.88
658328_C_G	0.0101	0.00215	0.00743	4.31	1.01	-2.78
5107235_C_T	0.0323	0.00214	0.00746	1.97	0.65	-3.17
693590_G_A	0.0161	0.000314	0.00752	2.34	1.38	-2.73
3403709_A_G	0.188	0.0611	0.00753	-3.87	1.82	-2.62
3752491_G_A	0.0161	0.000314	0.00754	2.36	1.38	-2.73
978448_A_C	0.121	0.03	0.00757	-2.49	0.744	-2.49
3763237_A_G	0.859	0.0186	0.00761	-1.35	0.487	-1.94
4274139_A_C	0.841	0.0512	0.00767	-1.34	0.486	-2.01
1362362_G_C	0.52	0.00156	0.00768	-1.23	0.488	-2.54
3146191_G_A	0.0202	0.0781	0.00773	4.11	1.62	-3.16
2370881_C_T	0.0585	0.0148	0.00774	1.87	0.657	-3.23
794290_CC_TT	0.105	0.00558	0.00778	1.38	0.49	-3.2
4125447_C_T	0.0726	0.0593	0.00778	1.82	0.618	-3.28
6195112_AGCC_TGCT	0.0524	0.00643	0.00783	1.76	0.598	-3.17
2088195_CCGGG_GCGGA	0.0786	0.00233	0.00784	1.45	0.505	-3.18
3284917_G_A	0.0948	0.0133	0.00784	1.47	0.518	-3.3
2752646_T_C	0.907	4.17e-07	0.00786	-1.9	0.651	-1.39
5513475_A_G	0.0161	0.000314	0.00789	2.33	1.38	-2.72
2696276_G_A	0.25	0.673	0.0079	-1.71	0.733	-2.72
3148078_G_A	0.202	0.0426	0.00795	-3.07	1.42	-2.64
2878631_C_A	0.123	4.55e-07	0.00796	1.63	0.573	-3.33
643626_C_T	0.23	0.02	0.00797	-1.82	0.828	-2.85
1030718_A_G	0.0161	0.000314	0.008	2.3	1.38	-2.72
3259733_G_A	0.0302	0.00121	0.00803	2.03	0.696	-3.17
4212201_AC_GT	0.0262	0.0134	0.00803	2.72	0.991	-3.22
4520939_T_C	0.125	0.0973	0.00807	1.77	0.618	-3.36
622277_C_T	0.379	0.0665	0.00808	1.22	0.487	-3.63
5222548_G_C	0.0363	0.0723	0.00808	2.36	0.782	-3.12
1928800_G_A	0.938	0.131	0.00811	-2.16	0.751	-1.13
4734925_A_G	0.129	0.0244	0.00812	-2.89	1.08	-2.41
2590992_G_A	0.0242	0.00811	0.00817	2.55	0.898	-3.12
5477685_T_C	0.0181	0.000923	0.00818	2.33	0.769	-3.16
2453322_G_A	0.448	0.222	0.00822	-1.24	0.498	-2.52
6061278_C_T	0.0181	0.000923	0.00822	2.33	0.766	-3.13
5019255_G_T	0.0423	0.0164	0.00824	2.15	0.747	-3.2
2643673_T_C	0.669	0.086	0.00841	-1.1	0.424	-2.4
1648505_C_T	0.121	0.00404	0.00842	1.32	0.481	-3.2
1072941_T_C	0.726	0.362	0.00844	-1.31	0.478	-2.18
4996470_G_T	0.373	0.464	0.00845	-1.43	0.603	-2.65
3839676_TGC_T	0.0222	0.00447	0.00858	2.73	0.985	-3.07
5049646_T_C	0.165	0.727	0.00858	2.55	0.93	-3.55
5647486_G_A	0.177	0.0252	0.00864	-2.57	1.55	-2.29
1598155_G_C	0.619	0.291	0.00866	-1.25	0.471	-2.27
2379393_G_A	0.0181	0.000923	0.00869	2.31	0.768	-3.11
1512379_G_A	0.0222	0.109	0.0088	4.32	1.79	-3.17
1805348_C_G	0.171	0.0285	0.0088	1.23	0.451	-3.28
2944146_C_T	0.0161	0.000314	0.0088	2.27	1.38	-2.72
391038_A_G	0.0141	7.86e-05	0.00881	2.31	1.3	-2.71
555246_ACTGC_GCTGT	0.907	0.0561	0.00884	-1.57	0.557	-1.74
6172409_C_A	0.196	5.62e-05	0.00884	1.43	0.534	-3.53
667128_G_A	0.0685	0.0424	0.00885	1.81	0.638	-3.24
1834631_C_T	0.276	0.00018	0.00886	1.31	0.498	-3.5
3730756_C_T	0.0181	0.000923	0.00886	2.28	0.758	-3.13
3076382_G_T	0.0423	0.0164	0.00892	1.94	0.66	-3.26
3035746_C_T	0.0101	0.00215	0.00894	3.7	1.02	-2.76
3508099_T_C	0.0242	0.00811	0.00894	2.7	1.01	-3.18
5779744_C_T	0.0181	0.052	0.00894	4.04	1.67	-3.2
5779804_CT_GC	0.0181	0.052	0.00894	4.04	1.67	-3.2
5779823_T_G	0.0181	0.052	0.00894	4.04	1.67	-3.2
4521619_A_C	0.161	0.0103	0.00899	-2.2	1	-2.44
2433711_G_A	0.125	0.0271	0.00901	-2.48	0.736	-2.47
1330557_ACCT_GCCG	0.0726	0.0593	0.00902	2.1	0.772	-3.27
2169241_G_A	0.867	0.14	0.00903	-1.51	0.535	-1.72
3988661_A_G	0.611	0.183	0.00904	-1.2	0.467	-2.33
3392963_C_T	0.177	0.527	0.00907	1.93	0.689	-3.46
3601663_C_T	0.224	0.0338	0.00912	1.24	0.473	-3.4
1348591_T_C	0.974	0.0134	0.00915	-2.36	0.809	-0.715
3459869_G_A	0.337	0.00036	0.00917	1.23	0.476	-3.59
4024594_C_T	0.0161	0.000314	0.00919	2.26	1.38	-2.72
4563389_T_C	0.925	0.0691	0.00919	-1.77	0.624	-1.46
2696292_CG_GA	0.312	1	0.00924	-1.53	0.651	-2.65
17361_G_T	0.0323	0.317	0.00925	4.37	1.82	-3.2
2742379_G_A	0.129	0.308	0.00927	1.88	0.646	-3.3
3608964_C_A	0.234	0.0529	0.00927	-2.15	1.01	-2.74
1073001_C_T	0.786	0.159	0.00928	-1.27	0.468	-2.14
1176301_T_G	0.0282	0.226	0.0093	4.26	1.72	-3.27
3491981_C_A	0.0282	0.226	0.0093	4.26	1.72	-3.27
3492026_G_A	0.0282	0.226	0.0093	4.26	1.72	-3.27
277860_G_A	0.169	0.0313	0.00934	-1.64	1.29	-2.46
2461021_T_G	0.915	0.00485	0.00934	-1.4	0.495	-1.77
995503_G_A	0.0181	0.000923	0.00942	2.48	0.884	-3.15
4229831_C_T	0.0544	0.0689	0.00942	2.02	0.696	-3.09
4420218_A_T	0.77	0.475	0.00942	-1.55	0.561	-1.9
1633546_C_T	0.107	3.84e-07	0.00943	1.66	0.58	-3.24
4012501_G_T	0.444	0.00258	0.0095	-1.4	0.594	-2.57
395871_A_G	0.641	0.0853	0.00954	-1.16	0.461	-2.34
2967016_A_G	0.0585	0.0148	0.00954	1.85	0.667	-3.23
1663831_A_G	0.206	0.0383	0.00955	-3.19	1.49	-2.49
3813367_C_T	0.0202	0.0781	0.00959	3.88	1.71	-3.21
2088205_C_T	0.0827	0.00385	0.00964	1.4	0.501	-3.18
1324572_C_T	0.0343	0.00354	0.00966	1.89	0.645	-3.17
3296601_C_T	0.0202	0.0022	0.00966	2.27	0.764	-3.19
4004977_T_C	0.0726	0.00958	0.00966	1.53	0.545	-3.24
3051509_G_T	0.113	0.0369	0.00967	-2.33	0.705	-2.5
4992710_A_G	0.137	0.0549	0.00975	1.49	0.541	-3.38
4703200_G_T	0.0847	0.0308	0.00976	1.56	0.556	-3.29
6261656_GGCC_TGCG	0.0262	0.184	0.0098	3.94	1.6	-3.22
3404926_A_G	0.27	0.0201	0.00982	-2.33	1.14	-2.62
703131_G_A	0.0181	0.000923	0.00983	2.32	0.798	-3.16
1522625_C_G	0.0101	0.00215	0.00988	3.03	1.1	-2.73
2419995_A_C	0.0423	0.135	0.00988	4.61	2.73	-3.42
2572227_A_C	0.0242	0.00811	0.00988	2.54	0.941	-3.1
2596871_C_A	0.0544	0.0689	0.0099	2.04	0.711	-3.26
370854_T_C	0.79	0.14	0.00991	-1.36	0.508	-1.97
4562195_G_A	0.335	0.508	0.00994	-1.4	0.605	-2.64
6187938_C_T	0.0383	0.0911	0.00998	2.74	1.02	-3.2
1344071_A_C	0.0101	0.00215	0.01	3.01	1.1	-2.73
5665462_T_C	0.258	0.00895	0.01	-2	0.928	-2.7
123619_G_A	0.127	0.0257	0.0101	-2.28	0.743	-2.49
698938_A_C	0.0423	0.135	0.0101	2.84	1.04	-3.16
699489_T_G	0.0423	0.135	0.0101	2.84	1.04	-3.16
699564_T_C	0.0423	0.135	0.0101	2.84	1.04	-3.16
699805_A_G	0.0423	0.135	0.0101	2.84	1.04	-3.16
699966_A_G	0.0423	0.135	0.0101	2.84	1.04	-3.16
1310807_T_G	0.0343	0.00354	0.0101	1.9	0.662	-3.22
1512446_A_G	0.0302	0.0301	0.0101	2.56	0.928	-3.13
1836713_A_C	0.218	0.0258	0.0101	1.24	0.483	-3.33
2762769_G_A	0.0101	0.00215	0.0101	3.04	1.1	-2.73
4517923_C_A	0.0484	0.0368	0.0101	2.05	0.728	-3.23
5100457_G_C	0.254	0.0101	0.0101	-1.82	0.836	-2.71
2093376_C_T	0.0363	0.00553	0.0102	2.1	0.759	-3.11
2724295_A_C	0.927	0.0593	0.0102	-1.67	0.592	-1.49
5561205_C_A	0.127	0.0257	0.0102	-2.32	0.726	-2.49
2926749_C_T	0.0282	0.000632	0.0103	1.92	0.672	-3.14
3206786_TA_T	0.0524	0.00643	0.0103	1.61	0.56	-3.2
3749394_A_T	0.0141	0.0164	0.0103	3.59	1.2	-2.8
4742257_A_AG	0.877	0.0881	0.0103	-1.46	0.532	-1.82
691499_G_C	0.298	0.0089	0.0104	-2.09	0.934	-2.55
2228471_T_C	0.131	0.0392	0.0104	1.33	0.487	-3.31
3837453_G_A	0.218	0.0278	0.0104	-3.33	1.85	-2.56
3859592_C_T	0.125	0.0973	0.0104	1.58	0.58	-3.34
5352885_CT_TC	0.393	0.0138	0.0104	-1.29	0.546	-2.66
2277245_C_A	0.0181	0.000923	0.0105	2.23	0.763	-3.16
3228621_T_C	0.944	0.0114	0.0105	-1.71	0.619	-1.5
5261891_C_A	0.0242	0.000124	0.0105	2.01	0.717	-3.14
192346_C_T	0.232	0.0189	0.0106	-1.67	0.781	-2.76
1072921_TCGA_CCGT	0.724	0.377	0.0106	-1.26	0.473	-2.21
3843614_C_T	0.325	0.588	0.0106	-1.6	0.721	-2.65
4307406_G_A	0.0726	0.00958	0.0106	1.53	0.555	-3.23
2124418_A_G	0.0101	0.00215	0.0107	2.97	1.1	-2.73
2636693_C_T	0.0665	0.0352	0.0107	1.9	0.682	-3.2
2731032_C_T	0.246	0.366	0.0107	1.45	0.544	-3.46
4065029_G_A	0.0181	0.000923	0.0107	2.31	0.813	-3.17
6060354_G_C	0.188	0.0192	0.0107	-1.57	1.25	-2.45
6242445_G_T	0.0121	0.007	0.0107	3.88	1.09	-2.77
1027125_AGC_A	0.0323	0.00214	0.0108	1.85	0.64	-3.13
1944576_G_A	0.389	0.586	0.0108	-1.48	0.644	-2.63
2623976_C_T	0.0806	0.0217	0.0108	1.68	0.603	-3.28
4027189_G_A	0.0323	0.00214	0.0108	1.86	0.645	-3.17
4854580_ATCC_GT	0.315	0.017	0.0108	-1.68	0.744	-2.68
5141470_G_A	0.0222	0.00447	0.0108	2.23	0.765	-3.13
518256_C_G	0.0101	0.00215	0.0109	2.95	1.1	-2.73
3814655_CG_C	0.0141	0.0164	0.0109	2.94	1.17	-2.73
4591824_C_A	0.611	0.339	0.0109	-1.15	0.453	-2.42
4622528_A_G	0.897	0.0256	0.0109	-1.38	0.509	-1.93
5890290_C_T	0.0101	0.00215	0.0109	2.95	1.1	-2.73
1073041_TG_T	0.722	0.392	0.011	-1.26	0.475	-2.22
1235493_CG_C	0.0101	0.00215	0.011	2.92	1.1	-2.73
2184876_A_G	0.804	5.62e-05	0.011	-1.29	0.482	-2.12
3017957_C_G	0.185	0.0203	0.011	-1.79	1.27	-2.41
5898482_A_C	0.486	0.841	0.0111	-1.32	0.548	-2.53
1171290_G_A	0.125	0.0271	0.0112	-2.32	0.726	-2.48
5021928_T_C	0.542	0.388	0.0112	-1.2	0.487	-2.46
993336_A_G	0.0262	0.0134	0.0113	2.41	0.881	-3.21
2094792_C_G	0.0907	0.0488	0.0113	1.64	0.615	-3.26
2420458_C_T	0.0363	0.0723	0.0113	3.91	2.23	-3.36
329927_G_A	0.0222	0.00447	0.0114	2.18	0.751	-3.18
2341175_C_A	0.143	0.0617	0.0114	-1.88	1.25	-2.46
2625326_A_C	0.113	0.0369	0.0114	-2.25	0.714	-2.5
3216341_TA_CGGCGGCGTC	0.0101	0.00215	0.0114	3.21	1.08	-2.74
752252_A_G	0.53	0.00352	0.0115	-1.16	0.474	-2.51
3841809_CT_TC	0.0887	0.0421	0.0115	1.73	0.659	-3.28
4344965_CGGCTGA_TGGTCTG	0.103	0.0477	0.0115	-3.51	0.806	-2.42
4518736_G_A	0.0323	0.317	0.0115	4.75	2.06	-3.29
5106886_C_G	0.421	0.0164	0.0115	-1.5	0.653	-2.62
6191576_A_C	0.944	0.0114	0.0115	-1.69	0.615	-1.57
244649_TCA_GGT	0.0181	0.000923	0.0116	2.25	0.793	-3.16
977424_C_T	0.0565	0.0824	0.0116	2.11	0.751	-3.17
1749210_G_C	0.218	0.0278	0.0116	-2.1	0.954	-2.72
3018149_C_T	0.113	0.0369	0.0116	-2.38	0.832	-2.49
3239247_G_A	0.488	0.339	0.0116	-1.17	0.49	-2.57
4121578_C_G	0.764	0.291	0.0116	-1.29	0.488	-2.06
5223213_C_T	0.0202	0.0022	0.0116	2.18	0.753	-3.13
2683958_T_C	0.125	0.0271	0.0117	-2.76	0.733	-2.45
4376825_G_A	0.111	0.0389	0.0117	-2.27	0.71	-2.5
4619215_G_A	0.0202	0.0022	0.0117	2.17	0.749	-3.13
1397209_T_C	0.0202	0.0781	0.0118	3.97	1.67	-3.14
17302_G_A	0.0444	0.022	0.0119	2.12	0.807	-3.17
345718_C_T	0.125	0.0973	0.0119	1.41	0.524	-3.27
3597009_A_C	0.0242	0.00811	0.0119	2.17	0.751	-3.14
5193341_A_G	0.879	0.0795	0.0119	-1.35	0.5	-1.87
5489625_TC_T	0.29	0.135	0.0119	1.22	0.472	-3.45
1098311_A_G	0.889	0.398	0.012	-1.81	0.669	-1.49
3068856_GC_CA	0.0907	0.182	0.012	1.96	0.714	-3.26
143452_T_A	0.266	0.0637	0.0121	1.15	0.459	-3.37
1407388_A_G	0.0363	0.00553	0.0121	1.95	0.718	-3.14
6195149_A_G	0.147	0.506	0.0121	1.96	0.704	-3.34
1294097_G_A	0.0101	0.00215	0.0122	3.02	1.06	-2.72
2078519_C_T	0.0202	0.0022	0.0122	2.17	0.753	-3.14
2094256_CTGGTC_TTGGCT	0.0444	0.022	0.0122	1.98	0.737	-3.22
2799741_G_GGCACCACGCGCGC	0.0504	0.0461	0.0122	1.95	0.707	-3.19
3729272_A_G	0.885	0.0569	0.0122	-1.43	0.529	-1.87
5229390_CGC_TGA	0.0222	0.00447	0.0122	2.2	0.77	-3.11
1035981_A_G	0.123	0.0285	0.0123	-2.88	0.798	-2.44
3388449_G_A	0.0685	0.191	0.0123	2.26	0.841	-3.25
4609401_T_A	0.881	0.0714	0.0123	-1.41	0.53	-1.86
123766_A_G	0.125	0.0271	0.0124	-2.15	0.788	-2.49
1375086_GA_CG	0.208	0.873	0.0124	-2.41	1.2	-2.73
1749269_AGGGCGAATAACCGCCTGCGGTTATCCGCCGTTT_A	0.248	0.0321	0.0124	1.12	0.449	-3.42
3944599_AGG_CGT	0.302	0.0854	0.0124	1.09	0.435	-3.48
2922824_C_T	0.554	0.522	0.0125	-1.23	0.497	-2.43
779401_C_T	0.444	0.767	0.0126	-1.52	0.627	-2.53
1383583_C_T	0.974	0.0134	0.0126	-2.22	0.795	-0.919
3173738_A_G	0.363	0.00499	0.0126	0.952	0.386	-3.48
4668483_GCGAC_ACAAG	0.198	0.0472	0.0127	-2.88	1.36	-2.56
4668644_A_G	0.2	0.0448	0.0127	-2.87	1.36	-2.56
2627408_G_A	0.0343	0.00354	0.0128	1.83	0.658	-3.13
2934472_C_T	0.0181	0.000923	0.0128	2.2	0.786	-3.14
3299091_T_C	0.169	0.0313	0.0128	-1.95	1.37	-2.4
4588924_C_T	0.756	0.351	0.0128	-1.34	0.514	-2.19
5761584_C_A	0.0403	0.0118	0.0128	2.18	0.859	-3.13
750092_G_A	0.0202	0.0022	0.0129	2.15	0.754	-3.14
6112381_G_A	0.246	0.000107	0.0129	1.17	0.454	-3.42
2245799_A_G	0.188	0.0611	0.013	-3.39	1.63	-2.58
3494494_G_A	0.109	0.0409	0.013	-3.33	0.842	-2.48
4376492_G_A	0.107	0.0341	0.013	1.38	0.526	-3.3
6207127_A_C	0.244	0.0408	0.013	-1.52	0.688	-2.82
143431_A_T	0.27	0.0731	0.0131	1.15	0.467	-3.38
171123_T_C	0.23	0.02	0.0131	-1.78	0.854	-2.77
2080326_G_A	0.0786	3.74e-07	0.0131	2	0.718	-3.26
5726501_CAGCT_TAGCC	0.21	0.000197	0.0131	1.25	0.477	-3.39
1402057_A_G	0.0323	0.317	0.0132	4.3	1.86	-3.3
2765702_T_C	0.127	9.37e-07	0.0132	1.45	0.546	-3.22
3164340_GCGAC_ACGAT	0.226	0.099	0.0132	1.2	0.471	-3.34
3982953_ATGCAGT_GTCCGGC	0.76	0.0643	0.0132	-1.14	0.457	-2.26
270482_G_T	0.0302	0.0301	0.0133	2.66	1.12	-3.19
789409_C_G	0.0121	0.007	0.0133	2.8	1.16	-2.74
1249662_A_G	0.692	0.102	0.0133	-1.1	0.451	-2.41
5505112_G_T	0.315	0.017	0.0133	-1.81	0.849	-2.59
1480948_T_C	0.145	0.0239	0.0134	1.22	0.476	-3.27
3107241_C_A	0.0706	0.0504	0.0134	1.66	0.613	-3.24
3335995_G_A	0.671	0.175	0.0134	-1.17	0.473	-2.39
4560282_G_A	0.325	0.158	0.0134	1.14	0.469	-3.54
4866215_C_A	0.0363	0.0723	0.0134	2.68	1.1	-3.23
6130601_C_A	0.0444	0.606	0.0134	4.03	1.69	-3.2
2357799_G_A	0.0645	0.15	0.0135	2.27	0.853	-3.26
3571763_G_A	0.0806	6.35e-07	0.0135	2.11	0.772	-3.24
4103303_C_G	0.234	0.277	0.0135	1.37	0.524	-3.37
4287168_ACT_GCC	0.417	0.177	0.0135	1.13	0.479	-3.66
5894254_T_G	0.127	0.0308	0.0135	1.34	0.518	-3.26
6212786_T_G	0.407	0.0089	0.0135	-1.45	0.659	-2.62
927752_A_C	0.113	0.0369	0.0136	-2.71	0.806	-2.46
1254560_A_AT	0.0101	0.00215	0.0136	3.2	1.09	-2.73
1638039_G_A	0.304	0.0226	0.0136	-1.7	0.798	-2.72
2396344_A_G	0.0121	0.007	0.0136	3.12	1.14	-2.77
2448650_T_C	0.0101	0.00215	0.0136	2.8	1.09	-2.72
3053827_C_A	0.115	0.0569	0.0136	1.4	0.537	-3.34
4984061_A_G	0.185	0.15	0.0136	1.3	0.499	-3.37
264362_T_C	0.0101	0.00215	0.0137	2.82	1.1	-2.72
845726_C_T	0.173	0.0281	0.0137	-1.76	1.26	-2.43
4731649_A_G	0.625	0.000679	0.0137	-1.17	0.481	-2.45
153827_T_G	0.115	0.0351	0.0138	-2.18	0.723	-2.5
6061897_C_T	0.0867	0.00605	0.0138	1.36	0.518	-3.17
86650_CGC_TGT	0.0645	0.029	0.0139	1.65	0.62	-3.2
5792187_GG_AT	0.0585	0.379	0.0139	3.18	1.36	-3.27
2396334_CCGAT_AGGCC	0.0101	0.00215	0.014	3.11	1.07	-2.73
2396350_C_A	0.0101	0.00215	0.014	3.11	1.07	-2.73
3364984_C_CTT	0.0101	0.00215	0.014	3.16	1.09	-2.73
1192135_T_C	0.24	0.0227	0.0141	1.13	0.461	-3.33
3533212_T_C	0.0141	0.0164	0.0141	3.07	1.24	-2.76
3964142_G_GC	0.175	0.0266	0.0141	-1.53	1.25	-2.46
2741800_G_A	0.627	0.724	0.0142	1.26	0.553	-3.98
3812951_G_T	0.0202	0.0022	0.0142	2.15	0.774	-3.16
5587657_C_T	0.286	0.000352	0.0142	1.2	0.492	-3.51
88278_C_CGCGCCGCTG	0.0101	0.00215	0.0143	3.19	1.1	-2.73
88558_T_G	0.0121	0.007	0.0143	3.26	1.15	-2.74
387345_TG_CA	0.139	0.0609	0.0143	1.32	0.506	-3.26
412020_T_G	0.157	0.128	0.0143	-3.86	1.89	-2.57
2756252_GTC_G	0.198	0.0914	0.0143	1.2	0.475	-3.37
4020193_G_A	0.615	0.315	0.0143	-1.12	0.464	-2.47
4374412_C_A	0.0101	0.00215	0.0143	2.77	1.1	-2.71
4863193_A_G	0.181	0.0226	0.0143	-1.91	1.57	-2.38
2608956_A_G	0.0121	0.007	0.0144	2.95	1.16	-2.74
3813755_G_C	0.0968	1.03e-06	0.0144	1.71	0.634	-3.31
5467927_A_C	0.0423	0.135	0.0144	3.74	2.07	-3.37
5831813_C_T	0.0504	0.247	0.0144	2.33	0.867	-3.14
6059807_AG_GA	0.0262	0.184	0.0144	4.02	1.76	-3.21
1749268_T_C	0.177	0.0252	0.0145	-1.72	1.37	-2.42
2236441_G_A	0.325	0.0355	0.0145	-1.58	0.723	-2.68
2357420_G_T	0.111	0.0389	0.0145	-2.19	0.746	-2.51
4400080_G_A	0.843	0.0464	0.0145	-1.19	0.47	-2.13
5384034_G_A	0.0121	0.007	0.0145	2.78	1.15	-2.72
1636258_AG_A	0.0302	0.271	0.0147	2.72	0.952	-3.11
1885312_A_T	0.119	0.0316	0.0147	-2.22	0.734	-2.49
3218931_C_A	0.236	0.291	0.0147	1.5	0.599	-3.4
4243258_G_A	0.194	0.0163	0.0147	-1.81	1.33	-2.4
4448818_A_G	0.119	0.0316	0.0147	-2.6	0.873	-2.46
858379_GTC_ATT	0.0161	0.0313	0.0148	3.51	1.61	-3.21
2127665_T_A	0.0968	0.952	0.0148	4.89	2	-3.53
2128024_C_T	0.0968	0.952	0.0148	4.89	2	-3.53
2396327_C_T	0.0363	0.0723	0.0148	2.35	0.902	-3.25
2890406_T_C	0.218	0.0278	0.0148	-2.6	1.4	-2.63
3493825_G_A	0.0383	0.0911	0.0148	2.41	0.924	-3.21
5983832_G_A	0.974	0.0134	0.0148	-2.14	0.788	-1.02
1153548_C_T	0.0343	0.364	0.0149	3.5	1.6	-3.21
569995_G_C	0.0242	0.00811	0.015	2.26	0.856	-3.17
1757647_GATGC_AATGG	0.829	0.462	0.015	-1.71	0.644	-1.72
1757793_C_T	0.81	0.663	0.015	-1.71	0.644	-1.72
804618_C_T	0.0262	0.0134	0.0151	2.49	0.997	-3.15
5318784_G_C	0.28	0.694	0.0151	-1.8	0.87	-2.67
6260028_C_T	0.109	0.14	0.0151	1.58	0.599	-3.32
56543_C_A	0.363	0.54	0.0152	-1.3	0.596	-2.63
1228325_T_C	0.0625	0.0235	0.0152	1.59	0.601	-3.23
1598172_TCT_CCC	0.679	0.495	0.0152	-1.24	0.496	-2.23
3010140_C_A	0.798	0.0426	0.0152	1.6	0.781	-4.49
4025690_C_T	0.165	0.0348	0.0152	-1.63	1.45	-2.45
328727_TG_GA	0.0101	0.00215	0.0153	2.73	1.1	-2.71
946926_C_G	0.129	0.0348	0.0153	1.37	0.541	-3.26
2649565_A_G	0.321	0.0143	0.0153	-1.31	0.595	-2.62
5248624_G_A	0.113	0.0369	0.0153	-2.42	0.791	-2.5
151932_A_G	0.254	0.432	0.0154	1.37	0.542	-3.55
790430_CGG_AAC	0.0363	0.00553	0.0154	1.78	0.665	-3.15
867845_C_T	0.0968	1.03e-06	0.0154	1.84	0.713	-3.16
5705761_G_A	0.163	0.0367	0.0154	-2.11	1.42	-2.39
6241751_GCCC_CCCT	0.105	0.115	0.0154	1.47	0.561	-3.32
1587420_A_C	0.262	0.0252	0.0155	-1.73	0.8	-2.83
1920510_C_T	0.0202	0.0022	0.0155	2.13	0.784	-3.16
3107659_GCCCT_ACCCA	0.0202	0.0022	0.0155	2.12	0.782	-3.13
3516932_G_A	0.165	0.0348	0.0155	-1.75	1.26	-2.44
498413_G_A	0.117	0.0333	0.0156	-2.23	0.768	-2.5
1074115_T_G	0.839	0.361	0.0156	-1.4	0.547	-1.97
3110819_GC_G	0.438	0.461	0.0156	-1.17	0.517	-2.6
571874_T_C	0.0262	0.184	0.0157	4.15	1.82	-3.19
1112426_G_C	0.49	0.328	0.0157	-1.21	0.535	-2.53
1926202_A_G	0.909	0.0488	0.0157	-1.45	0.563	-1.84
3058553_T_C	0.0625	0.131	0.0157	2.25	0.896	-3.18
5138885_G_A	0.0222	0.00447	0.0157	2.08	0.758	-3.09
5138924_G_C	0.0222	0.00447	0.0157	2.08	0.758	-3.09
6212929_G_A	0.0181	0.000923	0.0157	2.15	0.799	-3.12
695306_TC_CT	0.0423	0.0164	0.0158	1.93	0.737	-3.14
2628705_G_A	0.0121	0.007	0.0158	2.86	1.16	-2.74
3202157_TAGCG_CAGCA	0.0161	0.0313	0.0158	3.35	1.48	-3.22
3971059_T_C	0.0181	0.000923	0.0158	2.1	0.773	-3.09
5502938_T_G	0.0121	0.007	0.0158	2.86	1.16	-2.74
1087518_C_T	0.0343	0.364	0.0159	4.38	1.99	-3.29
1949579_A_ACCGCCG	0.163	0.0367	0.0159	-1.58	1.26	-2.46
5688966_C_G	0.409	0.0234	0.0159	-1.14	0.493	-2.69
5892830_C_T	0.179	0.0239	0.0159	-1.81	1.29	-2.41
362212_T_C	0.0484	0.00328	0.016	1.58	0.6	-3.17
845590_G_T	0.169	0.0313	0.016	-1.77	1.27	-2.43
927837_T_C	0.0242	0.00811	0.016	2.04	0.735	-3.13
1330512_C_T	0.639	0.581	0.016	-1.2	0.484	-2.29
2704609_C_T	0.0222	0.00447	0.016	2.03	0.731	-3.14
3515759_G_A	0.0202	0.0022	0.016	2.09	0.766	-3.14
4080685_A_T	0.206	0.0383	0.016	-2.92	1.45	-2.63
5080156_G_T	0.113	1.27e-06	0.016	1.53	0.582	-3.28
5611968_C_T	0.0242	0.00811	0.016	2.05	0.743	-3.18
6058480_T_C	0.202	0.0426	0.016	-2.43	1.22	-2.7
1648084_AGTGT_CGTGC	0.0101	0.00215	0.0161	3.22	1.09	-2.73
2116269_AC_GG	0.339	0.00827	0.0161	-1.26	0.581	-2.67
2794324_T_G	0.0847	1.7e-06	0.0161	1.82	0.683	-3.29
4628027_T_C	0.929	0.0504	0.0161	-1.53	0.578	-1.73
6075238_T_C	0.0927	0.0561	0.0161	1.69	0.667	-3.28
6085417_A_G	0.0101	0.00215	0.0161	3.22	1.09	-2.73
1796916_C_T	0.29	0.0113	0.0162	-1.57	0.737	-2.7
2100303_G_A	0.0806	6.35e-07	0.0162	2.01	0.764	-3.3
2591931_A_G	0.0585	0.0148	0.0162	1.59	0.61	-3.17
4423996_C_T	0.123	0.0881	0.0162	1.35	0.531	-3.21
2738644_G_A	0.0121	0.007	0.0163	3.37	1.11	-2.75
3398724_C_A	0.821	0.0425	0.0163	-1.23	0.501	-2.1
5000944_C_A	0.115	0.0132	0.0163	1.24	0.485	-3.17
6075219_C_T	0.0806	0.104	0.0163	1.91	0.741	-3.26
4998080_A_AG	0.0323	0.00214	0.0164	1.72	0.638	-3.13
2227556_ATTTC_CTTTA	0.0222	0.00447	0.0165	2.41	0.975	-3.13
2994387_C_G	0.194	0.194	0.0165	1.4	0.548	-3.3
3262164_GCCGG_ACCGA	0.0101	0.00215	0.0165	3.1	1.1	-2.73
972046_C_T	0.0121	0.007	0.0166	3.36	1.15	-2.75
2156343_G_A	0.0988	0.0528	0.0166	-2.17	0.715	-2.52
3155419_T_A	0.121	0.03	0.0166	-2.45	0.835	-2.46
473142_C_G	0.0242	0.00811	0.0167	2.06	0.759	-3.13
752279_A_C	0.0121	0.007	0.0167	2.64	1.17	-2.73
2228252_G_A	0.157	0.0464	0.0167	1.18	0.469	-3.26
70012_G_T	0.0444	0.161	0.0168	2.57	1.03	-3.16
624679_C_T	0.119	0.0179	0.0168	1.25	0.501	-3.23
1133142_A_T	0.161	0.0162	0.0168	1.16	0.474	-3.28
2696315_G_A	0.236	0.532	0.0168	-1.51	0.707	-2.79
3911832_TCTGG_CCTGC	0.0101	0.00215	0.0168	3.34	1.08	-2.74
3028052_A_C	0.0202	0.0022	0.0169	2.1	0.784	-3.1
3110781_C_T	0.175	0.505	0.0169	-2.14	1.16	-2.78
4562495_ATGC_GTGG	0.698	0.186	0.0169	-1.02	0.424	-2.38
1066066_G_C	0.0101	0.00215	0.017	2.75	1.09	-2.72
1066216_G_T	0.0101	0.00215	0.017	2.75	1.09	-2.72
3054676_T_C	0.0504	0.0461	0.017	1.76	0.665	-3.18
4013653_C_T	0.234	0.0179	0.017	-1.55	0.777	-2.73
4101441_T_C	0.183	0.594	0.017	-2.09	1.08	-2.73
5131326_T_C	0.19	0.0182	0.017	-1.91	1.57	-2.37
5848360_T_G	0.0222	0.00447	0.017	2.09	0.78	-3.2
974938_C_G	0.26	0.893	0.0171	-1.65	0.815	-2.65
1934878_A_G	0.766	0.00117	0.0171	-1.3	0.516	-2.13
2255977_A_G	0.206	0.0383	0.0171	-2.65	1.23	-2.61
3541792_T_C	0.0222	0.109	0.0171	3.33	1.37	-3.1
4166313_T_TG	0.0423	0.135	0.0171	2.66	1.19	-3.2
4392120_C_T	0.0202	0.0022	0.0171	2.05	0.756	-3.12
4392153_G_A	0.0202	0.0022	0.0171	2.05	0.756	-3.12
5746875_C_T	0.0323	0.0418	0.0171	2.35	0.947	-3.17
550204_C_T	0.0202	0.0022	0.0172	2.03	0.75	-3.1
1598341_G_A	0.75	0.205	0.0172	-1.2	0.487	-2.17
2801098_G_A	0.0423	0.0164	0.0172	1.71	0.643	-3.18
4214036_G_A	0.0927	0.0615	0.0172	-2.17	0.703	-2.53
3841763_G_A	0.163	0.0367	0.0173	-1.69	1.3	-2.44
4476896_G_A	0.369	0.494	0.0173	-1.28	0.595	-2.62
5248711_G_A	0.103	0.0477	0.0173	-2.82	0.815	-2.49
3170573_G_A	0.27	0.0201	0.0175	-1.58	0.76	-2.68
5726368_G_A	0.188	0.00018	0.0175	1.24	0.49	-3.34
143558_T_C	0.0101	0.00215	0.0176	2.66	1.1	-2.71
779301_G_A	0.756	0.174	0.0176	-1.14	0.473	-2.27
1072965_G_T	0.702	0.327	0.0176	-1.11	0.451	-2.29
1072970_TACT_AGCC	0.702	0.327	0.0176	-1.11	0.451	-2.29
1073089_A_G	0.625	0.45	0.0176	-1.09	0.456	-2.48
3535139_T_C	0.0242	0.145	0.0176	3.35	1.37	-3.1
3535644_G_T	0.0242	0.145	0.0176	3.35	1.37	-3.1
3536884_T_C	0.0242	0.145	0.0176	3.35	1.37	-3.1
3537646_C_T	0.0242	0.145	0.0176	3.35	1.37	-3.1
3537999_C_T	0.0242	0.145	0.0176	3.35	1.37	-3.1
3538147_C_A	0.0242	0.145	0.0176	3.35	1.37	-3.1
3538580_A_G	0.0242	0.145	0.0176	3.35	1.37	-3.1
3538872_G_T	0.0242	0.145	0.0176	3.35	1.37	-3.1
3539051_GTCG_ATCA	0.0242	0.145	0.0176	3.35	1.37	-3.1
3540127_T_A	0.0242	0.145	0.0176	3.35	1.37	-3.1
3541524_G_T	0.0242	0.145	0.0176	3.35	1.37	-3.1
3542662_T_C	0.0242	0.145	0.0176	3.35	1.37	-3.1
4592497_T_C	0.528	0.486	0.0176	-1.17	0.516	-2.5
5718864_A_C	0.157	0.0429	0.0176	-1.88	1.44	-2.42
322262_A_G	0.0202	0.0022	0.0177	2.07	0.778	-3.13
387937_C_T	0.0101	0.00215	0.0177	3.28	1.09	-2.74
2922714_A_C	0.716	0.441	0.0177	-1.21	0.488	-2.24
1088979_T_A	0.127	0.0257	0.0178	-2.58	0.827	-2.45
2627263_A_G	0.0302	0.271	0.0178	3.53	1.45	-3.2
2753550_C_G	0.355	0.00496	0.0179	-1.32	0.622	-2.68
3136134_G_A	0.2	0.779	0.0179	-1.74	0.857	-2.76
4023573_G_A	0.0383	0.00825	0.0179	1.76	0.677	-3.14
4805940_C_T	0.0101	0.00215	0.0179	3.06	1.1	-2.73
5647049_T_C	0.329	0.334	0.0179	1.11	0.458	-3.45
6104596_C_T	0.175	0.0266	0.0179	-1.5	1.24	-2.46
4424020_T_C	0.107	0.0341	0.018	1.32	0.527	-3.22
994112_TCATC_T	0.0121	0.007	0.0181	2.71	1.15	-2.73
2763691_GGCCACAACG_AGTCACGACA	0.141	0.0177	0.0181	-2.19	0.88	-2.46
3335914_A_G	0.839	0.0564	0.0181	-1.2	0.487	-2.13
1945207_A_G	0.0202	0.0022	0.0182	2.08	0.789	-3.15
3648897_AAGCG_GAACC	0.236	0.0169	0.0182	-1.71	0.857	-2.78
742181_G_C	0.288	0.035	0.0183	-1.33	0.626	-2.77
3139182_G_A	0.0444	0.161	0.0183	2.72	1.19	-3.25
6082210_G_A	0.0101	0.00215	0.0183	3.11	1.09	-2.73
2129310_CC_TT	0.351	0.000778	0.0184	1.13	0.475	-3.46
2679467_G_A	0.109	0.14	0.0184	1.59	0.649	-3.21
3018146_C_T	0.129	0.118	0.0184	1.37	0.551	-3.35
5687097_C_T	0.0262	0.0134	0.0184	2.03	0.762	-3.12
5779754_A_G	0.107	0.127	0.0184	1.49	0.586	-3.28
1598419_G_C	0.601	0.406	0.0185	-1.14	0.477	-2.37
1598536_G_A	0.0242	0.145	0.0185	3.75	1.68	-3.15
4244936_G_A	0.188	0.0192	0.0185	-1.76	1.33	-2.41
1360687_CCCA_TCCG	0.0161	0.0313	0.0186	3.41	1.64	-3.18
1360712_C_T	0.0161	0.0313	0.0186	3.41	1.64	-3.18
5037650_G_A	0.0343	0.0559	0.0186	2.52	1.1	-3.25
1191926_A_T	0.218	0.0258	0.0187	1.09	0.459	-3.32
1756271_T_G	0.0665	0.523	0.0187	4.57	1.7	-3.06
1512568_A_C	0.107	0.0431	0.0188	-2.13	0.74	-2.51
2129217_C_T	0.109	0.0409	0.0188	-2.11	0.726	-2.51
2553124_TG_CC	0.776	0.213	0.0188	-1.19	0.477	-2.08
2739543_GG_CA	0.145	0.854	0.0188	2.23	0.859	-3.32
17307_A_G	0.0141	0.0164	0.0189	3.99	1.16	-2.8
17319_GGTGT_CGTGC	0.0141	0.0164	0.0189	3.99	1.16	-2.8
1517129_C_T	0.117	0.474	0.0189	1.68	0.672	-3.29
1517137_TGG_GGC	0.117	0.474	0.0189	1.68	0.672	-3.29
1517166_TCA_CCG	0.117	0.474	0.0189	1.68	0.672	-3.29
2062835_G_T	0.155	0.126	0.0189	1.27	0.517	-3.27
2891882_C_T	0.329	0.0112	0.0189	-1.65	0.819	-2.68
3786588_G_T	0.139	0.0683	0.0189	-2.15	1.34	-2.42
4288075_T_C	0.125	0.0973	0.0189	1.29	0.521	-3.27
4554293_G_A	0.403	0.0101	0.0189	-1.28	0.596	-2.59
4794922_C_A	0.236	0.0169	0.0189	-1.78	0.884	-2.7
5504661_A_G	0.298	0.0267	0.0189	-1.73	0.853	-2.63
1110714_A_G	0.198	0.0472	0.019	-1.77	0.888	-2.86
2914678_G_A	0.0504	0.247	0.019	4.21	2.85	-3.45
2936476_A_G	0.575	0.00632	0.019	-1.27	0.552	-2.47
2272076_G_C	0.0222	0.00447	0.0191	2.01	0.759	-3.16
5028263_T_C	0.282	0.0143	0.0191	-1.8	0.867	-2.68
2350647_T_G	0.0222	0.00447	0.0192	2.01	0.763	-3.11
3605508_G_T	0.109	0.0409	0.0192	-2.16	0.72	-2.51
4288667_A_G	0.159	0.0407	0.0192	-1.75	1.4	-2.44
4341616_G_A	0.0806	6.35e-07	0.0192	1.95	0.743	-3.25
5104425_A_G	0.0101	0.00215	0.0192	2.63	1.09	-2.71
5973707_G_A	0.0101	0.00215	0.0192	2.63	1.09	-2.71
5974710_C_T	0.0101	0.00215	0.0192	2.63	1.09	-2.71
290698_C_T	0.121	0.03	0.0193	-2.42	0.812	-2.47
931050_GC_TT	0.192	0.0551	0.0193	-2.21	1.1	-2.77
1154205_C_T	0.0202	0.0022	0.0193	2.03	0.771	-3.12
5067916_T_A	0.0101	0.00215	0.0193	2.6	1.1	-2.71
2211522_A_C	0.871	0.0348	0.0194	-1.22	0.498	-2
5155486_C_A	0.0222	0.00447	0.0194	1.98	0.743	-3.12
6241589_G_A	0.0403	0.112	0.0194	2.15	0.819	-3.17
1908772_C_A	0.107	0.0431	0.0195	-2.17	0.713	-2.51
2004403_C_T	0.0161	0.0313	0.0195	3.53	1.75	-3.21
2540907_TGC_GGA	0.0101	0.00215	0.0195	3.29	1.09	-2.74
2551399_CCCCTTGCCG_TGCCTCGCCC	0.0423	0.135	0.0195	2.79	1.29	-3.28
3995977_G_A	0.0181	0.000923	0.0195	2.02	0.775	-3.1
5353714_A_G	0.306	0.0213	0.0195	-1.42	0.682	-2.72
783485_C_A	0.0202	0.0781	0.0196	3.06	1.25	-3.18
2822471_G_A	0.0282	0.0207	0.0196	2.23	0.9	-3.21
3216963_CG_TA	0.0202	0.0781	0.0196	3.27	1.36	-3.13
4433591_GTA_ATT	0.141	0.192	0.0196	1.44	0.576	-3.3
5134265_G_A	0.119	0.0316	0.0196	-2.44	0.823	-2.47
74413_C_T	0.0282	0.0207	0.0197	2.03	0.771	-3.18
2387585_G_C	0.0403	0.0118	0.0197	1.65	0.631	-3.19
4278746_C_T	0.183	0.0214	0.0197	-1.67	1.36	-2.42
4559927_C_T	0.19	0.0665	0.0197	1.15	0.488	-3.4
570142_G_T	0.0504	0.00466	0.0199	1.49	0.588	-3.16
2018501_C_CTCGTCG	0.0181	0.000923	0.0199	2.01	0.774	-3.11
2219730_C_T	0.0343	0.0559	0.0199	2.03	0.774	-3.06
2881740_C_G	0.452	0.868	0.0199	-1.19	0.541	-2.64
2910714_G_GA	0.198	0.0472	0.0199	-1.49	0.761	-2.86
4660199_C_G	0.2	0.0448	0.0199	-1.73	0.878	-2.8
4981588_C_A	0.0222	0.00447	0.0199	2.01	0.766	-3.17
1191972_C_G	0.272	0.0781	0.02	1.06	0.456	-3.36
1800604_C_T	0.208	0.0497	0.02	1.11	0.461	-3.29
3560727_A_G	0.0726	0.00958	0.02	1.38	0.553	-3.23
3729200_C_T	0.0121	0.007	0.02	2.75	1.14	-2.73
6260023_A_G	0.111	0.154	0.02	1.48	0.588	-3.29
33101_T_C	0.0585	0.0148	0.0201	1.64	0.673	-3.12
244649_TC_GG	0.929	0.0504	0.0201	-1.48	0.58	-1.71
285938_T_A	0.0121	0.007	0.0201	2.58	1.17	-2.71
624723_C_A	0.238	0.868	0.0201	-1.61	0.816	-2.75
1073009_CC_T	0.692	0.399	0.0201	-1.09	0.455	-2.32
1926159_G_C	0.907	0.0561	0.0201	-1.39	0.562	-1.89
2026065_G_A	0.0101	0.00215	0.0201	3.17	1.1	-2.74
2515415_G_A	0.0161	0.0313	0.0201	2.77	1.07	-3.11
2553001_CC_TT	0.843	0.0464	0.0201	-1.16	0.474	-2.04
2948510_CT_C	0.0706	0.0504	0.0201	1.53	0.607	-3.21
3433181_G_C	0.218	0.0741	0.0201	1.21	0.518	-3.38
3496719_G_A	0.0161	0.0313	0.0201	2.77	1.07	-3.11
3999167_G_A	0.0121	0.007	0.0201	2.58	1.17	-2.71
5344226_G_T	0.0121	0.007	0.0201	2.58	1.17	-2.71
2163735_C_A	0.0343	0.0559	0.0202	2.06	0.796	-3.25
3213892_TCA_CCC	0.0222	0.00447	0.0202	2.05	0.793	-3.1
3985899_T_A	0.0887	0.455	0.0202	2.32	0.966	-3.29
5898326_T_C	0.393	0.00163	0.0202	1.1	0.485	-3.58
921665_G_A	0.167	0.033	0.0203	-1.55	1.32	-2.45
458659_G_GTGCCTGCCGCGACGCAGC	0.0625	0.131	0.0204	1.91	0.765	-3.27
2469064_A_G	0.615	0.00112	0.0204	-1.01	0.436	-2.41
2518021_TGGC_AGGT	0.302	0.0239	0.0204	-1.26	0.593	-2.69
2564144_T_C	0.905	0.064	0.0204	-1.31	0.518	-1.81
717825_T_C	0.163	0.0367	0.0205	-1.73	1.28	-2.44
1234372_C_T	0.0161	0.0313	0.0205	2.82	1.11	-3.17
3018325_C_T	0.0121	0.007	0.0205	2.55	1.17	-2.71
5172757_G_C	0.107	0.0431	0.0205	-2.66	0.911	-2.48
415172_A_G	0.141	0.799	0.0206	2.13	0.846	-3.33
568794_G_A	0.0262	0.0134	0.0206	2.09	0.826	-3.16
1741019_T_C	0.198	0.219	0.0206	1.2	0.503	-3.44
2277370_G_A	0.2	0.0448	0.0206	-1.48	0.759	-2.8
137162_C_G	0.0484	0.0368	0.0207	1.98	0.818	-3.19
931803_G_A	0.0222	0.00447	0.0207	2.01	0.773	-3.11
932008_G_T	0.0222	0.00447	0.0207	2.01	0.773	-3.11
1201695_C_G	0.0948	0.0585	0.0207	-2.35	0.825	-2.51
3751865_A_G	0.0948	6.62e-07	0.0207	1.65	0.66	-3.24
5739850_C_G	0.696	0.00104	0.0207	-1.1	0.47	-2.4
2516358_T_C	0.403	0.0101	0.0208	-1.1	0.504	-2.65
2602333_T_C	0.704	0.314	0.0208	-1.11	0.464	-2.23
2979729_T_C	0.181	0.298	0.0208	1.45	0.597	-3.32
1002803_A_G	0.194	0.0524	0.0209	-2.77	1.45	-2.63
1941540_A_AGG	0.0101	0.00215	0.0209	2.54	1.1	-2.7
5654289_G_A	0.0121	0.007	0.0209	2.53	1.17	-2.71
5654412_GC_G	0.0121	0.007	0.0209	2.53	1.17	-2.71
5726852_ACGATTT_GCGACTC	0.26	0.00138	0.0209	1.14	0.476	-3.4
1073076_G_A	0.585	0.792	0.021	-1.18	0.501	-2.43
2680908_A_T	0.0101	0.00215	0.021	2.55	1.1	-2.71
5726587_C_T	0.262	0.00156	0.021	1.14	0.477	-3.41
237194_A_C	0.0766	0.287	0.0211	1.75	0.688	-3.26
6066951_C_A	0.0121	0.007	0.0211	2.52	1.16	-2.72
1734041_T_C	0.151	0.0502	0.0212	-2.02	1.41	-2.41
3545698_A_G	0.0262	0.184	0.0212	3.26	1.38	-3.1
3545725_T_C	0.0262	0.184	0.0212	3.26	1.38	-3.1
3547206_T_C	0.0262	0.184	0.0212	3.26	1.38	-3.1
1073084_C_T	0.71	0.491	0.0213	-1.12	0.467	-2.32
1108900_C_T	0.0726	0.00958	0.0213	1.31	0.523	-3.16
1457906_GTG_ATA	0.0383	0.00825	0.0213	1.64	0.635	-3.11
3774095_C_T	0.179	0.282	0.0213	1.3	0.546	-3.36
5785912_G_GC	0.0343	0.0559	0.0213	2.32	0.999	-3.18
6113434_T_G	0.0202	0.0022	0.0213	1.96	0.756	-3.14
882171_G_A	0.107	0.0431	0.0214	-2.15	0.73	-2.51
5551062_C_T	0.0242	0.145	0.0214	3.11	1.4	-3.17
6110932_C_CT	0.0121	0.007	0.0214	2.52	1.16	-2.71
153981_C_T	0.153	0.287	0.0215	1.61	0.647	-3.29
465688_TG_T	0.0141	0.0164	0.0215	2.42	1.23	-2.73
489377_C_T	0.228	0.0211	0.0215	-1.59	0.824	-2.8
1447160_G_A	0.0141	0.0164	0.0215	3.05	1.2	-2.74
1468600_G_A	0.147	0.0556	0.0215	-1.9	1.37	-2.44
2498969_A_G	0.919	0.0217	0.0215	-1.32	0.527	-1.8
3150556_T_C	0.0161	0.0313	0.0215	3.13	1.43	-3.13
3392606_C_T	0.109	0.762	0.0215	2.54	0.994	-3.35
4496794_CG_C	0.0141	0.0164	0.0215	3.05	1.2	-2.74
5079939_A_C	0.0323	0.0418	0.0215	2.16	0.885	-3.18
2118729_G_C	0.0101	0.00215	0.0216	2.55	1.1	-2.71
5581735_TCA_CCG	0.248	0.652	0.0216	1.37	0.567	-3.39
5837879_G_A	0.45	0.00665	0.0216	-1.08	0.491	-2.6
5856904_A_C	0.252	0.000169	0.0216	1.12	0.476	-3.36
5926788_T_C	0.0262	0.0134	0.0216	2.07	0.826	-3.16
661180_T_C	0.768	0.0189	0.0217	1.52	0.783	-4.26
2483646_G_A	0.123	0.0881	0.0217	1.24	0.508	-3.32
5879467_C_T	0.0222	0.00447	0.0217	1.96	0.755	-3.14
1078313_G_T	0.167	0.0229	0.0218	1.11	0.468	-3.23
2220571_C_A	0.633	0.0106	0.0218	1.17	0.56	-3.81
3316798_T_C	0.226	0.438	0.0218	1.42	0.593	-3.39
3889623_C_T	0.0222	0.00447	0.0218	2	0.785	-3.14
5780158_G_A	0.0121	0.007	0.0218	2.89	1.17	-2.73
4373763_C_T	0.0121	0.007	0.0219	2.5	1.17	-2.71
4830922_G_A	0.0101	0.00215	0.0219	2.54	1.1	-2.71
5892693_G_C	0.268	0.158	0.0219	1.08	0.465	-3.41
628798_T_C	0.194	0.0524	0.022	-1.69	0.864	-2.87
891428_T_A	0.0222	0.00447	0.022	1.95	0.752	-3.16
930220_G_C	0.0242	0.00811	0.022	1.93	0.744	-3.14
1062710_G_T	0.0706	0.0504	0.022	1.6	0.658	-3.19
1744292_CGT_TGC	0.714	0.639	0.022	1.52	0.771	-4.24
2901684_AG_CT	0.0121	0.007	0.022	2.59	1.15	-2.72
2901740_C_T	0.0121	0.007	0.022	2.59	1.15	-2.72
4564530_T_A	0.129	0.0348	0.022	1.2	0.5	-3.2
5056043_T_A	0.0121	0.007	0.022	2.49	1.16	-2.71
5214828_C_T	0.179	0.549	0.022	1.62	0.659	-3.43
5386479_C_T	0.552	0.00711	0.022	1.11	0.507	-3.68
1571916_CC_AT	0.0827	0.118	0.0221	1.65	0.678	-3.23
2286522_C_A	0.0121	0.007	0.0221	2.47	1.17	-2.71
2551288_C_T	0.29	0.907	0.0221	-1.36	0.651	-2.72
3717040_TGC_T	0.0101	0.00215	0.0221	2.51	1.1	-2.71
4860024_C_T	0.0121	0.007	0.0221	2.54	1.16	-2.71
5854393_G_A	0.0121	0.007	0.0221	2.49	1.17	-2.71
530307_T_C	0.288	0.621	0.0222	-1.66	0.86	-2.68
1169435_G_T	0.0141	0.0164	0.0222	2.92	1.2	-2.73
1233169_G_C	0.0141	0.0164	0.0222	2.54	1.22	-2.73
1238602_CGC_AGT	0.0141	0.0164	0.0222	2.54	1.22	-2.73
1763257_CAG_TAA	0.0101	0.00215	0.0222	2.53	1.09	-2.7
1872472_C_T	0.325	0.0355	0.0222	-1.25	0.599	-2.76
3286989_CATCC_GATCG	0.0141	0.0164	0.0222	2.54	1.22	-2.73
3287251_T_C	0.0141	0.0164	0.0222	2.54	1.22	-2.73
3287289_C_T	0.0141	0.0164	0.0222	2.54	1.22	-2.73
3287297_G_A	0.0141	0.0164	0.0222	2.54	1.22	-2.73
4488271_C_T	0.0121	0.007	0.0222	2.52	1.16	-2.71
5047525_GAT_G	0.931	0.191	0.0222	-1.61	0.631	-1.57
5947710_G_A	0.0141	0.0164	0.0222	2.62	1.22	-2.73
5952935_C_T	0.0141	0.0164	0.0222	2.62	1.22	-2.73
6135468_T_C	0.621	0.423	0.0222	1.31	0.62	-3.9
6241670_C_CGAT	0.0423	0.135	0.0222	2.12	0.823	-3.17
789760_CTCAC_TTCAT	0.0524	0.00643	0.0223	1.42	0.564	-3.13
793757_C_G	0.155	0.0418	0.0223	1.07	0.445	-3.26
1044711_CG_GA	0.0403	0.0118	0.0223	1.71	0.689	-3.11
2110440_T_A	0.375	0.0235	0.0223	-1.24	0.589	-2.71
2551448_A_G	0.359	0.854	0.0223	-1.17	0.541	-2.68
2553949_A_G	0.909	0.0488	0.0223	-1.31	0.525	-1.79
2757910_C_T	0.0121	0.007	0.0223	2.48	1.17	-2.71
5068872_A_G	0.0323	0.317	0.0223	2.66	1.04	-3.15
143441_T_C	0.448	0.627	0.0224	-1.07	0.489	-2.58
578153_G_A	0.0121	0.007	0.0224	2.51	1.17	-2.71
895825_TGGCACC_CGGCGCT	0.0262	0.0134	0.0224	1.93	0.745	-3.2
1726869_C_T	0.0101	0.00215	0.0224	2.53	1.1	-2.7
1760599_GCAAC_ACAAT	0.0101	0.00215	0.0224	2.53	1.09	-2.7
5176170_A_G	0.256	0.0296	0.0224	-1.96	1.03	-2.61
5388681_G_C	0.294	0.0298	0.0224	-1.61	0.785	-2.73
1633802_T_A	0.0423	0.0164	0.0225	1.67	0.666	-3.11
1757553_G_C	0.919	0.104	0.0225	-1.54	0.635	-1.7
1760043_C_G	0.923	0.287	0.0225	-1.68	0.668	-1.56
1875393_G_T	0.0101	0.00215	0.0225	2.51	1.1	-2.7
1999480_C_T	0.0101	0.00215	0.0225	2.91	1.1	-2.72
2540108_G_A	0.641	0.00117	0.0225	-1.04	0.452	-2.46
3505134_A_G	0.0484	0.0368	0.0225	1.61	0.63	-3.21
3700875_T_A	0.0302	0.0301	0.0225	2.09	0.835	-3.12
5480234_G_A	0.474	0.00281	0.0225	-1.21	0.564	-2.53
133002_GGC_TGT	0.246	0.0387	0.0226	-1.28	0.64	-2.83
223755_G_C	0.288	0.0004	0.0226	1.04	0.453	-3.41
1074607_T_G	0.0121	0.007	0.0226	3.11	1.16	-2.74
1743790_C_T	0.0101	0.00215	0.0226	2.92	1.1	-2.72
4520868_G_T	0.0746	0.0691	0.0226	1.7	0.702	-3.22
1635774_TCCCA_CCCCT	0.0101	0.00215	0.0227	2.92	1.1	-2.72
2400769_G_C	0.0605	0.113	0.0227	1.89	0.767	-3.25
2309642_C_A	0.0242	0.00811	0.0228	1.89	0.725	-3.11
4159000_CGGCG_AGGCA	0.0101	0.00215	0.0228	3.06	1.1	-2.73
4522482_G_A	0.149	0.529	0.0228	1.9	0.769	-3.44
5217774_C_G	0.155	0.0452	0.0228	-1.43	1.23	-2.48
2739867_CTCGC_TTCGT	0.111	0.793	0.0229	3.26	1.37	-3.43
282264_C_A	0.0444	0.022	0.023	1.6	0.628	-3.22
2270491_CTG_GTA	0.107	0.731	0.023	3.02	1.3	-3.43
212094_A_C	0.423	0.202	0.0231	1.13	0.527	-3.6
2154332_G_A	0.0262	0.0134	0.0231	2.09	0.858	-3.12
4628309_G_T	0.0101	0.00215	0.0231	2.52	1.1	-2.71
4629581_G_T	0.0101	0.00215	0.0231	2.52	1.1	-2.71
408891_C_T	0.0141	0.0164	0.0232	2.81	1.19	-2.74
1103484_A_G	0.0121	0.007	0.0232	2.59	1.14	-2.72
2756189_GGAA_AGAG	0.0746	0.012	0.0232	1.33	0.549	-3.2
3038054_C_T	0.0101	0.00215	0.0232	2.82	1.1	-2.72
3852652_G_A	0.0101	0.00215	0.0232	2.51	1.1	-2.7
4352065_T_A	0.161	0.116	0.0232	-3.49	1.76	-2.56
4968522_C_T	0.343	0.0216	0.0232	-1.17	0.547	-2.68
5317518_T_G	0.222	0.691	0.0232	-2.06	1.01	-2.69
3127732_G_A	0.0121	0.007	0.0233	2.54	1.15	-2.72
3735360_G_A	0.0806	0.104	0.0233	1.52	0.628	-3.26
4221202_G_GC	0.0101	0.00215	0.0233	2.8	1.07	-2.71
4489903_G_A	0.0484	0.0368	0.0233	1.65	0.655	-3.15
4561196_T_C	0.367	0.509	0.0233	-1.1	0.522	-2.68
5080413_A_G	0.185	0.000149	0.0233	1.32	0.554	-3.34
1311431_T_GG	0.288	0.927	0.0234	-1.33	0.664	-2.71
1551303_C_A	0.0706	0.596	0.0234	3.2	1.44	-3.34
1962624_C_T	0.0302	0.0301	0.0234	1.93	0.755	-3.21
2374070_G_A	0.0222	0.00447	0.0234	1.88	0.725	-3.11
2599838_G_A	0.0181	0.000923	0.0234	1.98	0.787	-3.06
5067961_G_A	0.0121	0.007	0.0234	2.43	1.17	-2.71
5779908_C_T	0.105	0.0453	0.0234	-2.42	0.841	-2.48
218420_C_A	0.141	0.0649	0.0235	-1.43	1.25	-2.5
650202_C_T	0.0524	0.00643	0.0235	1.49	0.611	-3.18
1526341_G_GC	0.579	0.193	0.0235	-1.02	0.466	-2.55
3204308_A_G	0.19	0.058	0.0235	-2.35	1.21	-2.75
4682166_G_T	0.0101	0.00215	0.0235	2.48	1.1	-2.7
5489447_A_C	0.393	0.0138	0.0235	-1.11	0.512	-2.61
1036101_C_CGCTG	0.456	0.562	0.0236	-1.08	0.499	-2.54
2453575_G_A	0.0202	0.0022	0.0236	1.92	0.754	-3.11
2564081_T_C	0.0121	0.007	0.0236	3.05	1.14	-2.74
2863963_CCCG_TCCA	0.0444	0.161	0.0236	2.66	1.3	-3.17
3458094_T_C	0.129	0.088	0.0236	-2.79	1.54	-2.34
5947605_G_A	0.0323	0.317	0.0236	2.63	1.04	-3.09
73401_A_G	0.508	0.316	0.0237	1.06	0.491	-3.66
401326_G_T	0.0504	0.0461	0.0237	1.7	0.694	-3.16
1305442_T_G	0.0726	0.0593	0.0237	1.5	0.605	-3.15
2412227_C_T	0.0181	0.052	0.0237	3.26	1.64	-3.19
2820116_T_G	0.407	0.0089	0.0237	-1.3	0.635	-2.57
4210583_G_A	0.2	0.0448	0.0237	-2.05	1.13	-2.75
392989_G_A	0.0827	0.118	0.0238	1.47	0.599	-3.29
3117173_T_G	0.135	0.152	0.0238	1.39	0.576	-3.22
3838105_G_A	0.0988	0.921	0.0238	4.42	1.96	-3.45
1029325_AA_GG	0.204	0.0404	0.0239	-2.45	1.44	-2.71
3669372_C_T	0.0222	0.00447	0.0239	1.92	0.753	-3.09
2216429_A_T	0.0161	0.0313	0.024	2.78	1.16	-3.13
2400662_GA_CG	0.0544	0.311	0.024	3.1	1.43	-3.25
2416273_G_A	0.272	0.019	0.024	-1.4	0.713	-2.8
2832308_G_A	0.516	0.579	0.024	-1.07	0.481	-2.51
3948962_C_CT	0.109	0.0409	0.024	-2.17	0.737	-2.51
4693638_C_A	0.157	0.0429	0.024	-1.39	1.26	-2.48
5927862_C_T	0.0242	0.00811	0.024	1.91	0.752	-3.09
2150121_T_C	0.107	0.127	0.0242	1.45	0.603	-3.27
5080276_C_T	0.0786	0.314	0.0242	2.3	0.981	-3.3
1679147_G_A	0.772	0.238	0.0243	-1.11	0.476	-2.23
2627244_CT_C	0.103	0.0477	0.0243	-2.12	0.971	-2.5
2857167_C_A	0.0101	0.00215	0.0243	2.47	1.1	-2.7
3808975_G_A	0.2	0.0448	0.0243	-1.46	0.766	-2.86
4311887_T_A	0.155	0.0418	0.0243	1.12	0.482	-3.22
5588168_CGCGGA_TGTGGC	0.0544	0.311	0.0243	2.99	1.44	-3.22
1552175_GCGGTG_ACAGTT	0.0101	0.00215	0.0244	2.96	1.1	-2.73
737813_A_C	0.101	0.0502	0.0245	-2.34	0.82	-2.49
895873_T_A	0.0262	0.0134	0.0245	1.89	0.738	-3.18
4688176_T_G	0.212	0.0327	0.0245	-2.55	1.32	-2.64
5762640_G_A	0.0121	0.007	0.0245	2.43	1.16	-2.71
844488_T_C	0.0383	0.00825	0.0246	1.59	0.635	-3.13
942993_G_A	0.0262	0.0134	0.0246	1.89	0.742	-3.1
2098002_C_T	0.0726	0.237	0.0246	1.73	0.704	-3.33
2647345_C_T	0.0847	0.0308	0.0246	1.44	0.613	-3.13
4348019_G_C	0.24	0.0453	0.0246	-1.55	0.789	-2.79
153839_G_A	0.0444	0.022	0.0247	1.67	0.679	-3.17
598279_C_T	0.115	0.0351	0.0247	-2.06	0.79	-2.5
691817_C_G	0.103	0.103	0.0247	1.35	0.566	-3.29
1924337_A_C	0.647	0.00319	0.0247	-1.06	0.471	-2.46
3256313_G_A	0.0181	0.000923	0.0247	1.95	0.787	-3.09
508061_AC_GA	0.0403	0.112	0.0248	2.09	0.845	-3.2
1937968_A_G	0.716	0.239	0.0248	-1.1	0.48	-2.26
3993552_G_A	0.0161	0.0313	0.0248	3.31	1.58	-3.18
4540723_G_A	0.107	0.0431	0.0248	-2.13	1.05	-2.5
5078523_G_A	0.0161	0.0313	0.0248	2.42	0.918	-3.18
5078815_G_A	0.0161	0.0313	0.0248	2.42	0.918	-3.18
5513642_G_C	0.0948	0.219	0.0248	1.7	0.701	-3.21
587001_AGG_CGA	0.262	0.000344	0.0249	1.07	0.463	-3.38
628128_G_A	0.0423	0.0164	0.0249	1.59	0.637	-3.18
3392802_G_A	0.254	0.957	0.0249	1.8	0.735	-3.48
6197869_G_A	0.0141	0.0164	0.0249	2.51	1.22	-2.73
6246000_C_T	0.167	0.0743	0.0249	1.16	0.495	-3.28
176110_C_T	0.0907	0.0488	0.025	1.35	0.567	-3.25
2668932_G_T	0.0766	0.0799	0.025	1.45	0.598	-3.23
1036138_A_G	0.0121	0.007	0.0251	2.44	1.15	-2.71
2661155_CGA_TGG	0.0444	0.022	0.0251	1.64	0.668	-3.1
1708080_G_A	0.165	0.105	0.0252	-2.51	1.25	-2.72
4230035_C_A	0.0504	0.00466	0.0252	1.41	0.579	-3.09
5915540_T_C	0.115	0.0569	0.0252	1.29	0.54	-3.21
78155_C_T	0.623	0.465	0.0253	-1.04	0.463	-2.37
794001_C_G	0.169	0.209	0.0253	1.23	0.516	-3.29
808134_G_A	0.147	0.0556	0.0253	-1.37	1.25	-2.49
1061042_A_T	0.363	0.598	0.0253	1.16	0.519	-3.53
1633484_G_A	0.101	2.36e-06	0.0253	1.5	0.605	-3.21
3261357_C_T	0.0585	0.0148	0.0253	1.4	0.574	-3.18
6240741_C_G	0.171	0.0911	0.0253	-2.46	1.28	-2.74
432716_C_A	0.966	0.0559	0.0254	-1.9	0.755	-1.28
1068657_A_T	0.0121	0.007	0.0254	2.41	1.17	-2.71
1333433_T_C	0.883	0.199	0.0254	-1.3	0.542	-1.88
1737101_A_T	0.0746	0.0968	0.0254	-3.83	0.785	-2.48
2342109_AC_GCT	0.0202	0.644	0.0254	4.84	0.746	-2.79
4351775_G_A	0.0202	0.644	0.0254	4.84	0.746	-2.79
6091996_GATGA_TTTGG	0.454	0.578	0.0254	-1.05	0.487	-2.62
6180053_G_A	0.0202	0.644	0.0254	4.84	0.746	-2.79
528542_C_G	0.202	0.000585	0.0255	1.31	0.553	-3.36
1060720_G_A	0.0101	0.00215	0.0255	2.56	1.1	-2.7
1060841_ATCCGCCTGA_T	0.0101	0.00215	0.0255	2.56	1.1	-2.7
5241897_TTCCCGT_CTCCTG	0.0242	0.00811	0.0255	1.91	0.761	-3.17
5539130_C_T	0.337	0.93	0.0255	-1.2	0.572	-2.74
2553188_GCGTTG_TCGGCA	0.756	0.351	0.0256	-1.16	0.485	-2.11
2902240_AGG_CGA	0.115	0.183	0.0256	1.55	0.646	-3.29
3700800_C_T	0.167	0.033	0.0256	-1.41	1.27	-2.47
4561295_T_C	0.871	0.118	0.0256	-1.28	0.549	-1.91
5867795_GC_G	0.0141	0.0164	0.0256	2.88	1.19	-2.73
3215531_A_G	0.0383	0.0911	0.0257	2.11	0.858	-3.16
4390156_G_A	0.0101	0.00215	0.0257	2.49	1.1	-2.7
4439085_A_C	0.0101	0.00215	0.0257	2.45	1.1	-2.7
6263103_ACTGC_GCTGT	0.0262	0.854	0.0257	4.53	0.951	-2.8
1076773_C_T	0.78	0.669	0.0258	-1.31	0.549	-2.03
1329224_TTTCG_GTTCA	0.0484	0.216	0.0258	2.16	0.918	-3.29
1614243_T_C	0.0121	0.007	0.0258	2.43	1.16	-2.71
1620227_CA_GC	0.0121	0.007	0.0258	2.43	1.16	-2.71
1630404_C_T	0.0121	0.007	0.0258	2.43	1.16	-2.71
5096128_C_T	0.0121	0.007	0.0258	2.43	1.16	-2.71
5403142_A_C	0.0464	0.188	0.0258	2.66	1.16	-3.14
775527_T_C	0.0222	0.00447	0.0259	1.9	0.76	-3.13
1623193_G_A	0.161	0.0387	0.0259	-1.65	1.27	-2.45
3804124_G_GC	0.0101	0.00215	0.0259	2.44	1.1	-2.7
237157_G_T	0.0786	0.314	0.026	1.67	0.684	-3.26
1795448_T_C	0.129	0.088	0.026	-2.02	1.35	-2.45
2142603_A_G	0.0202	0.0781	0.026	3.18	1.37	-3.12
2935648_C_T	0.198	0.0472	0.026	-1.54	0.819	-2.8
4369851_A_G	0.641	0.18	0.026	-0.975	0.443	-2.45
5838903_C_T	0.0101	0.00215	0.026	2.44	1.1	-2.7
420639_T_C	0.0121	0.007	0.0261	2.42	1.17	-2.71
541632_C_A	0.637	0.00499	0.0261	-1.08	0.478	-2.41
776029_G_A	0.0222	0.00447	0.0261	1.87	0.742	-3.09
879174_C_T	0.0262	0.0134	0.0261	1.88	0.748	-3.14
1063971_A_T	0.121	0.03	0.0261	-2.24	0.985	-2.47
2549422_C_A	0.0403	0.0118	0.0261	1.58	0.637	-3.14
2551413_CA_GC	0.0282	0.0207	0.0261	2.3	1	-3.15
3003378_C_A	0.554	0.522	0.0261	-1.02	0.463	-2.47
5759528_C_T	0.185	0.617	0.0261	-2.01	1.11	-2.72
2216031_T_C	0.0161	0.0313	0.0262	2.96	1.37	-3.12
3577804_T_G	0.0222	0.00447	0.0263	1.88	0.752	-3.11
3810923_T_C	0.0121	0.007	0.0263	2.83	1.17	-2.73
4263902_G_A	0.224	0.0236	0.0263	-1.53	0.812	-2.75
4489320_G_A	0.302	0.0239	0.0263	-1.22	0.601	-2.76
4933295_C_T	0.157	0.0429	0.0263	-1.4	1.25	-2.49
5316077_G_A	0.0565	0.0824	0.0263	1.69	0.693	-3.19
6039562_G_A	0.0121	0.007	0.0263	2.42	1.17	-2.71
791955_TCC_GCG	0.117	0.0154	0.0264	1.15	0.497	-3.17
4681322_G_A	0.194	0.403	0.0264	1.39	0.597	-3.43
1234494_TAT_AAC	0.23	0.0585	0.0265	-1.59	0.803	-2.77
3949652_T_C	0.155	0.0452	0.0265	-1.56	1.32	-2.47
976417_C_T	0.0202	0.0781	0.0266	3.14	1.58	-3.2
1633509_CTC_ATT	0.0444	0.161	0.0266	1.87	0.748	-3.08
2227418_G_A	0.0786	0.0917	0.0266	1.47	0.61	-3.18
2238425_G_A	0.264	0.000394	0.0266	1.01	0.451	-3.37
2357852_CCGCA_TCGCG	0.123	0.554	0.0266	1.96	0.789	-3.31
5749432_C_T	0.109	0.0409	0.0266	-2.06	0.73	-2.51
894680_T_C	0.431	0.012	0.0267	-1.23	0.602	-2.57
1215131_G_A	0.0121	0.007	0.0267	2.42	1.17	-2.71
2051682_CGGCTGGTACCT_TGGCCGGCACTC	0.748	0.694	0.0267	-1.28	0.551	-2.1
2163551_G_A	0.0121	0.007	0.0267	2.4	1.16	-2.72
4898151_A_G	0.139	0.0683	0.0267	-1.35	1.23	-2.51
5000430_TTCTAC_ATTTAT	0.0302	0.0301	0.0267	1.84	0.732	-3.13
1596359_C_T	0.157	0.136	0.0268	1.2	0.514	-3.28
1885946_C_T	0.0222	0.00447	0.0268	1.88	0.755	-3.12
5947275_GACCA_AACCG	0.49	0.54	0.0268	-1.05	0.497	-2.58
1933783_ACAAG_GTAGC	0.0161	0.0313	0.0269	2.37	0.919	-3.12
5378588_G_C	0.26	0.0003	0.0269	1.07	0.476	-3.39
783950_C_T	0.0202	0.0022	0.027	1.89	0.764	-3.09
1923589_C_T	0.0101	0.00215	0.027	2.41	1.1	-2.7
2287725_G_A	0.0121	0.007	0.027	2.46	1.14	-2.71
2843379_TCGGCGATATCTCGC_T	0.0222	0.00447	0.027	1.89	0.766	-3.12
4701093_G_A	0.0101	0.00215	0.027	2.41	1.1	-2.7
4731518_G_A	0.105	0.0453	0.027	-2.04	0.723	-2.52
4769267_T_C	0.0141	0.0164	0.027	2.3	1.23	-2.72
4854534_A_C	0.248	0.0367	0.027	-1.65	0.841	-2.73
2505494_C_CG	0.0101	0.00215	0.0271	2.41	1.09	-2.7
4469047_G_A	0.169	0.0313	0.0271	-1.95	1.59	-2.39
6192974_A_G	0.903	0.577	0.0271	-1.84	0.781	-1.41
123690_G_A	0.419	0.00599	0.0272	-1.15	0.569	-2.63
3684868_A_G	0.536	0.428	0.0272	-0.971	0.445	-2.55
5320003_A_C	0.978	0.109	0.0272	-2.44	0.968	-0.693
5414494_C_T	0.121	0.233	0.0272	1.58	0.664	-3.22
5941084_C_T	0.0141	0.0164	0.0272	2.48	1.21	-2.73
717593_C_T	0.0867	0.0716	0.0273	-2.03	0.706	-2.54
2397966_C_T	0.0141	0.0164	0.0273	2.36	1.23	-2.72
3625811_G_A	0.131	0.328	0.0273	1.6	0.669	-3.3
5670287_G_A	0.0101	0.00215	0.0273	2.41	1.1	-2.7
6171984_C_G	0.337	0.016	0.0273	1.18	0.523	-3.58
3750113_AAAA_GCGG	0.135	0.717	0.0274	2.07	0.85	-3.35
4823392_G_A	0.0363	0.412	0.0274	3.92	1.93	-3.23
2969387_TG_CA	0.0262	0.0134	0.0275	1.85	0.745	-3.11
4542814_A_T	0.0605	0.0188	0.0275	1.38	0.576	-3.2
5976517_G_T	0.0887	0.068	0.0275	-3.14	0.815	-2.47
2064043_C_T	0.143	0.207	0.0276	1.24	0.532	-3.28
2700177_T_G	0.496	0.494	0.0276	-1.04	0.495	-2.52
4037631_G_A	0.0141	0.0164	0.0276	2.95	1.21	-2.74
5156629_G_A	0.105	0.0453	0.0276	-2.37	0.843	-2.49
1212695_T_C	0.0101	0.00215	0.0277	2.44	1.1	-2.7
3780103_C_T	0.0423	0.0164	0.0277	1.55	0.636	-3.19
4048500_C_T	0.0101	0.00215	0.0277	2.38	1.1	-2.7
4681289_A_C	0.0504	0.0461	0.0277	1.55	0.636	-3.19
5080791_A_G	0.234	0.00117	0.0277	1.25	0.535	-3.38
87811_T_C	0.0121	0.007	0.0278	2.92	1.17	-2.73
2220497_TG_T	0.0101	0.00215	0.0278	2.4	1.1	-2.7
2530229_TC_CA	0.355	0.605	0.0278	-1.14	0.561	-2.67
3039061_C_T	0.0242	0.00811	0.0278	1.92	0.794	-3.08
5361484_T_G	0.149	0.155	0.0278	-3.58	1.86	-2.63
698628_GCG_TCA	0.0161	0.0313	0.0279	2.48	0.997	-3.08
1234346_G_T	0.944	0.0824	0.0279	-1.57	0.645	-1.66
2216003_G_A	0.141	0.0649	0.0279	-1.38	1.23	-2.5
2347044_G_A	0.0141	0.0164	0.0279	2.84	1.18	-2.72
2471037_G_A	0.109	0.0409	0.0279	-2.02	0.73	-2.51
2596262_AGT_GGC	0.135	0.37	0.0279	1.42	0.609	-3.35
2804210_C_A	0.0141	0.0164	0.0279	2.42	1.21	-2.72
3581697_C_T	0.859	0.192	0.0279	-1.19	0.511	-2.09
3743382_G_A	0.0363	0.412	0.0279	3.04	1.49	-3.18
6093522_G_A	0.0101	0.00215	0.0279	2.41	1.1	-2.7
513808_C_T	0.25	0.0348	0.028	-2.17	1.27	-2.7
1960595_G_C	0.512	0.00691	0.028	-0.978	0.457	-2.67
2151158_C_T	0.0101	0.00215	0.028	2.39	1.1	-2.7
2153369_ATGC_GTATGA	0.0101	0.00215	0.028	2.39	1.1	-2.7
2928279_C_A	0.0282	0.226	0.028	3.36	1.52	-3.11
3125414_T_C	0.444	0.0012	0.028	1.01	0.471	-3.55
5226913_T_A	0.0101	0.00215	0.028	2.39	1.1	-2.7
5227437_C_T	0.0101	0.00215	0.028	2.39	1.1	-2.7
5228458_G_A	0.0101	0.00215	0.028	2.39	1.1	-2.7
5775754_G_C	0.917	0.118	0.028	-1.43	0.604	-1.76
947633_AA_GG	0.915	0.0308	0.0281	-1.26	0.537	-1.97
1349155_C_T	0.0706	1.5e-06	0.0281	2.1	0.845	-3.22
1506000_A_G	0.0181	0.052	0.0281	2.62	1.12	-3.13
2515309_GC_G	0.0121	0.007	0.0281	2.31	1.17	-2.71
4629456_T_C	0.964	0.0723	0.0281	-1.79	0.711	-1.36
5726329_G_A	0.196	0.00036	0.0281	1.13	0.486	-3.32
3413260_GCGCT_ACGCC	0.0141	0.0164	0.0282	2.33	1.22	-2.71
4450499_T_C	0.22	0.0263	0.0282	-1.55	0.823	-2.82
5289182_G_A	0.0423	0.0164	0.0282	1.54	0.627	-3.1
1830621_C_T	0.0101	0.00215	0.0283	2.38	1.09	-2.7
4080435_T_C	0.188	0.0611	0.0283	-2.86	1.49	-2.64
5774900_A_G	0.242	0.164	0.0283	1.06	0.47	-3.35
133223_T_A	0.754	0.0387	0.0284	1.54	0.81	-4.28
1361024_A_T	0.264	0.0238	0.0284	-1.9	1.03	-2.63
1948291_A_C	0.0101	0.00215	0.0284	2.66	1.1	-2.71
2568920_TACCT_AACCC	0.0121	0.007	0.0284	2.79	1.17	-2.72
2760565_A_T	0.105	5.09e-06	0.0284	1.37	0.585	-3.18
4282072_T_C	0.268	0.0213	0.0284	-1.26	0.649	-2.79
4600309_G_A	0.363	0.0329	0.0284	-1.14	0.55	-2.64
2694467_T_G	0.0101	0.00215	0.0285	2.43	1.1	-2.7
977417_G_T	0.0645	0.15	0.0286	1.84	0.766	-3.17
2876314_T_A	0.429	0.52	0.0286	-1.3	0.648	-2.57
3378350_G_A	0.0101	0.00215	0.0286	2.51	1.09	-2.7
118204_T_C	0.242	0.043	0.0287	-2.04	1.11	-2.71
753506_T_G	0.272	0.019	0.0287	-1.24	0.651	-2.78
5772070_GT_G	0.0101	0.00215	0.0287	2.39	1.1	-2.7
1800632_C_G	0.95	0.0461	0.0288	-1.57	0.653	-1.6
3392523_G_A	0.0121	0.007	0.0288	2.49	1.15	-2.71
5214791_ATT_GTA	0.137	0.391	0.0288	1.52	0.656	-3.31
5214805_A_T	0.137	0.391	0.0288	1.52	0.656	-3.31
393005_C_T	0.121	0.0795	0.0289	1.2	0.521	-3.29
551857_T_C	0.792	0.131	0.0289	-1.08	0.484	-2.23
3203975_T_C	0.256	0.0296	0.0289	-1.61	0.866	-2.74
3615063_T_C	0.0504	0.247	0.0289	2.46	1.13	-3.2
5139335_G_T	0.238	0.868	0.0289	-1.59	0.862	-2.73
5502450_T_C	0.0867	0.0361	0.0289	1.24	0.525	-3.18
2156740_C_T	0.0101	0.00215	0.029	2.38	1.1	-2.7
4837180_G_A	0.0101	0.00215	0.029	2.38	1.1	-2.7
6201200_G_A	0.2	0.461	0.029	1.24	0.537	-3.29
6212820_G_A	0.0101	0.00215	0.029	2.51	1.1	-2.71
1063938_C_T	0.117	0.0333	0.0291	-2.17	0.983	-2.48
1063949_T_C	0.117	0.0333	0.0291	-2.17	0.983	-2.48
2481622_C_T	0.0101	0.00215	0.0291	2.38	1.09	-2.7
778219_G_A	0.0766	0.0921	0.0292	-2.02	0.7	-2.55
944009_C_T	0.0141	0.0164	0.0292	2.39	1.21	-2.72
3568547_A_C	0.0121	0.007	0.0292	2.37	1.17	-2.71
5513669_T_C	0.506	0.423	0.0292	-1.24	0.611	-2.53
2755097_G_A	0.101	0.0502	0.0293	-2.64	0.821	-2.49
3837450_G_A	0.0121	0.007	0.0293	2.77	1.15	-2.71
5477776_G_GCCTCGC	0.105	5.09e-06	0.0293	1.38	0.591	-3.2
5504802_G_A	0.113	0.0505	0.0293	1.19	0.516	-3.21
465623_T_C	0.141	0.0649	0.0294	-2.06	1.55	-2.42
3077285_G_A	0.0101	0.00215	0.0294	2.36	1.1	-2.7
3335674_G_A	0.665	0.375	0.0294	-1.04	0.468	-2.39
3400186_G_A	0.0262	0.854	0.0294	4.46	0.946	-2.79
4123924_CAGT_C	0.101	0.0502	0.0294	-2.11	0.772	-2.52
4503998_C_A	0.0222	0.00447	0.0294	1.85	0.758	-3.14
5898529_GCCG_ACCA	0.0262	0.854	0.0294	4.46	0.946	-2.79
946953_C_T	0.0202	0.644	0.0295	4.47	0.741	-2.77
2363770_GCCCT_TCCCG	0.179	0.0239	0.0295	-1.36	1.45	-2.46
2622094_C_G	0.2	0.779	0.0295	-1.59	0.844	-2.71
2774865_G_T	0.0343	0.0559	0.0295	1.82	0.74	-3.2
5193586_A_G	0.464	0.0122	0.0295	-1.08	0.516	-2.53
1339539_G_A	0.76	0.32	0.0296	-1.08	0.48	-2.24
1409922_C_CG	0.0121	0.007	0.0296	2.32	1.17	-2.71
3119223_T_C	0.113	0.0505	0.0296	1.22	0.535	-3.26
4693279_A_G	0.264	0.000394	0.0296	1.04	0.465	-3.31
2411641_T_C	0.0121	0.007	0.0297	2.85	1.17	-2.73
2412200_G_T	0.0121	0.007	0.0297	2.85	1.17	-2.73
4406660_T_C	0.0101	0.00215	0.0297	2.36	1.1	-2.7
4864583_A_T	0.135	4.04e-05	0.0297	1.35	0.58	-3.21
2141115_T_C	0.0605	0.0188	0.0298	1.43	0.612	-3.11
285292_T_C	0.0887	0.068	0.0299	-2.23	0.741	-2.53
5403312_CCC_ACG	0.0262	0.184	0.0299	3.13	1.5	-3.16
5973754_G_A	0.0524	0.278	0.0299	2.29	0.999	-3.19
521519_T_C	0.226	0.000125	0.03	1.03	0.46	-3.29
2652442_T_G	0.175	0.251	0.03	-1.66	0.867	-2.82
2652448_C_A	0.175	0.251	0.03	-1.66	0.867	-2.82
4541652_CGAACACGAACACGAACACGAAC_TGAACATGAACACGAAA	0.0121	0.007	0.03	2.78	1.16	-2.72
3398336_AT_GC	0.415	0.0196	0.0301	-1.05	0.508	-2.65
1851966_A_G	0.272	0.0531	0.0302	-2.06	1.15	-2.57
3254579_C_T	0.0988	0.0528	0.0302	-2.29	0.884	-2.5
4401659_T_C	0.0101	0.00215	0.0302	2.38	1.1	-2.7
5504889_G_A	0.0141	0.0164	0.0303	2.39	1.21	-2.72
1072619_C_A	0.887	0.423	0.0304	-1.4	0.605	-1.88
1733238_G_A	0.0403	0.0118	0.0304	1.63	0.696	-3.09
3699587_G_T	0.0101	0.00215	0.0304	2.37	1.1	-2.69
5462039_G_A	0.49	0.00742	0.0304	1.01	0.484	-3.61
5504601_C_T	0.194	0.0524	0.0304	-1.61	0.881	-2.75
6243926_G_A	0.0101	0.00215	0.0304	2.38	1.08	-2.7
1225701_G_A	0.0141	0.0164	0.0305	2.81	1.21	-2.73
1461254_T_C	0.0403	0.112	0.0305	2.01	0.836	-3.14
2164006_G_C	0.173	0.237	0.0305	1.14	0.51	-3.32
4263821_C_CCGGGAG	0.22	0.0263	0.0305	-1.5	0.814	-2.76
4788214_C_T	0.0121	0.007	0.0305	2.88	1.17	-2.73
141603_G_A	0.0121	0.007	0.0306	2.48	1.17	-2.71
1650417_CTCGT_TCTGCGGGGGG	0.0685	0.191	0.0306	1.69	0.73	-3.19
2726365_A_C	0.673	0.321	0.0306	-0.97	0.449	-2.5
3579091_A_C	0.0161	0.0313	0.0306	2.66	1.18	-3.13
3750636_C_T	0.119	0.5	0.0306	1.75	0.747	-3.3
5682059_C_T	0.0806	0.104	0.0307	1.4	0.597	-3.22
971791_C_T	0.0363	0.0723	0.0308	2.29	1.08	-3.19
1063752_C_T	0.115	0.0351	0.0308	-2.17	0.981	-2.48
1063788_T_G	0.115	0.0351	0.0308	-2.17	0.981	-2.48
1063830_T_C	0.115	0.0351	0.0308	-2.17	0.981	-2.48
1063865_C_T	0.115	0.0351	0.0308	-2.17	0.981	-2.48
1063877_C_T	0.115	0.0351	0.0308	-2.17	0.981	-2.48
1063919_C_T	0.115	0.0351	0.0308	-2.17	0.981	-2.48
1266893_T_C	0.0887	0.068	0.0308	-2.13	0.785	-2.53
1946062_A_G	0.29	0.135	0.0308	0.961	0.447	-3.39
2153298_TGGC_CGGT	0.0887	0.068	0.0308	-2.86	0.713	-2.48
4975287_G_A	0.49	0.54	0.0308	-1.04	0.493	-2.51
763538_CGCC_GCGCT	0.24	0.32	0.0309	1.14	0.514	-3.45
2762202_A_T	0.0585	1.8e-06	0.0309	1.45	0.67	-3.13
4450895_T_C	0.397	0.392	0.0309	0.951	0.441	-3.42
6178799_T_C	0.0262	0.854	0.0309	4.38	0.959	-2.79
2693673_AAG_CAA	0.24	0.0453	0.031	-1.41	0.74	-2.74
5128492_G_A	0.72	0.00108	0.031	-1.1	0.508	-2.3
5424048_A_C	0.0101	0.00215	0.031	2.36	1.1	-2.69
5507072_C_T	0.0222	0.00447	0.031	1.8	0.738	-3.08
5652850_A_T	0.0141	0.0164	0.031	2.29	1.23	-2.71
410064_AAAGA_GGAGG	0.0222	0.109	0.0311	2.89	1.42	-3.19
1238602_C_A	0.794	0.274	0.0311	-1.09	0.483	-2.24
1597819_CGCCT_TGCCG	0.583	0.542	0.0311	-1.03	0.472	-2.44
3442756_G_C	0.155	0.0452	0.0311	-1.25	1.36	-2.5
4568256_A_G	0.583	0.811	0.0311	-1.02	0.47	-2.51
2504722_G_A	0.0121	0.007	0.0312	2.29	1.17	-2.7
2567236_G_T	0.0181	0.052	0.0312	2.93	1.44	-3.11
3786526_C_T	0.218	0.0741	0.0312	1	0.46	-3.33
4142492_G_A	0.0121	0.007	0.0312	2.32	1.18	-2.7
5480352_A_G	0.492	0.00254	0.0312	1.09	0.527	-3.62
1652070_G_T	0.0121	0.007	0.0313	2.32	1.16	-2.7
2219708_C_T	0.0565	0.0824	0.0313	1.6	0.678	-3.18
362650_T_C	0.0161	0.0313	0.0314	2.26	0.894	-3.13
372021_G_A	0.139	0.413	0.0314	1.38	0.601	-3.32
564589_G_A	0.0202	0.0781	0.0314	2.83	1.36	-3.16
1598911_G_A	0.0181	0.052	0.0314	2.45	1.02	-3.1
585939_G_A	0.0605	0.0188	0.0315	1.33	0.563	-3.14
3442711_C_CG	0.0101	0.00215	0.0315	2.34	1.1	-2.69
3843598_T_C	0.288	0.128	0.0315	0.942	0.436	-3.33
4017569_A_G	0.192	0.0551	0.0315	-1.49	0.807	-2.84
15338_T_G	0.502	0.0641	0.0316	-1.04	0.485	-2.56
143450_TCT_CCC	0.331	0.0302	0.0316	-1.12	0.561	-2.7
833137_A_G	0.228	0.00346	0.0316	1.48	0.642	-3.44
1035707_T_A	0.0161	0.0313	0.0316	2.28	0.91	-3.16
1961177_T_G	0.387	0.327	0.0316	0.996	0.464	-3.49
3267189_G_A	0.0121	0.007	0.0316	2.28	1.17	-2.7
3864040_G_A	0.0101	0.00215	0.0316	2.36	1.1	-2.7
4522427_C_A	0.151	0.554	0.0316	1.75	0.752	-3.4
5624966_C_T	0.0121	0.007	0.0316	2.6	1.16	-2.72
1075050_A_C	0.0867	0.0716	0.0317	-2.89	0.787	-2.48
4734250_G_A	0.0121	0.007	0.0317	2.86	1.17	-2.73
5973777_A_G	0.133	0.0796	0.0317	-1.82	1.35	-2.47
1236419_G_A	0.361	0.864	0.0318	-1.19	0.596	-2.71
1532899_C_G	0.651	0.276	0.0318	-0.97	0.454	-2.44
1917276_C_A	0.0927	0.0615	0.0318	-2.06	0.724	-2.52
3686130_A_G	0.901	0.26	0.0318	-1.4	0.604	-1.79
5229449_C_A	0.204	0.26	0.0318	1.19	0.532	-3.35
5591434_A_G	0.177	0.0785	0.0318	-1.78	0.952	-2.8
5709132_A_G	0.23	0.0585	0.0318	-1.78	0.984	-2.79
22754_C_T	0.0141	0.0164	0.0319	2.27	1.22	-2.71
2225493_T_C	0.21	0.0345	0.0319	-1.56	0.854	-2.81
3429995_T_C	0.0141	0.0164	0.0319	2.27	1.22	-2.71
3442542_CTGA_GTGC	0.0927	0.0615	0.0319	-1.98	0.712	-2.53
3863426_A_G	0.0101	0.00215	0.0319	2.33	1.1	-2.69
3863441_T_G	0.0101	0.00215	0.0319	2.33	1.1	-2.69
214808_A_G	0.0242	0.00811	0.032	1.78	0.738	-3.13
2375809_G_GCTCCAC	0.0161	0.0313	0.032	2.4	0.985	-3.06
5786836_T_C	0.0504	0.247	0.032	2.69	1.39	-3.27
123766_AT_GC	0.0343	0.0559	0.0321	2.12	0.962	-3.16
2188322_CGAGC_AGAGT	0.0141	0.0164	0.0321	2.67	1.23	-2.73
3582136_GCCC_ACCT	0.306	0.0213	0.0321	-1.74	0.947	-2.64
4243142_G_T	0.0988	0.0528	0.0321	-2.07	0.709	-2.52
4809457_C_T	0.0948	0.0585	0.0321	-1.98	0.719	-2.53
184231_T_G	0.0121	0.007	0.0322	2.28	1.17	-2.7
274423_G_T	0.0101	0.00215	0.0322	2.33	1.1	-2.69
275509_G_A	0.0101	0.00215	0.0322	2.33	1.1	-2.69
779174_C_T	0.278	0.392	0.0322	-1.37	0.686	-2.73
5118336_G_T	0.0907	0.0647	0.0322	-1.99	0.737	-2.53
468486_A_G	0.0927	0.0615	0.0323	-2.03	0.73	-2.53
1676139_C_T	0.0141	0.0164	0.0323	2.26	1.23	-2.71
2211462_G_T	0.0524	0.0568	0.0323	1.52	0.644	-3.19
4728877_T_G	0.982	0.052	0.0323	-2.29	0.922	-0.87
5187159_T_C	0.0363	0.00553	0.0323	1.52	0.644	-3.12
5384406_A_G	0.0121	0.007	0.0323	2.72	1.17	-2.73
5731823_G_A	0.0101	0.00215	0.0323	2.34	1.1	-2.7
1803293_TAC_CTGT	0.0302	0.0301	0.0324	1.79	0.739	-3.13
2207943_G_A	0.0121	0.007	0.0324	2.3	1.15	-2.71
3152690_T_C	0.0141	0.0164	0.0324	3.03	1.21	-2.74
3695267_GGCG_CGCA	0.343	0.12	0.0324	0.926	0.439	-3.39
3892120_T_G	0.0101	0.00215	0.0324	2.31	1.1	-2.69
6145778_G_A	0.131	0.0231	0.0324	-1.95	1.13	-2.45
1063551_GC_G	0.113	0.0369	0.0325	-2.16	0.98	-2.49
1063556_AG_A	0.113	0.0369	0.0325	-2.16	0.98	-2.49
1063577_GT_AA	0.113	0.0369	0.0325	-2.16	0.98	-2.49
1063611_AGAGT_TGAGC	0.113	0.0369	0.0325	-2.16	0.98	-2.49
1083874_C_T	0.0202	0.0781	0.0325	2.87	1.43	-3.18
1249876_C_T	0.19	0.663	0.0325	-1.92	1.11	-2.73
1658501_A_G	0.0161	0.0313	0.0325	2.27	0.914	-3.1
2734355_C_A	0.0544	0.00867	0.0325	1.34	0.577	-3.08
3865785_C_T	0.0101	0.00215	0.0325	2.31	1.1	-2.69
4475036_C_T	0.369	0.76	0.0325	-1.08	0.538	-2.65
5128819_T_C	0.0242	0.00811	0.0325	1.77	0.731	-3.12
5593896_CT_TC	0.0161	0.0313	0.0325	2.27	0.914	-3.1
5922537_A_ACCG	0.0101	0.00215	0.0325	2.39	1.1	-2.7
914658_G_A	0.0242	0.00811	0.0326	1.79	0.747	-3.11
1248282_C_T	0.236	0.846	0.0326	-1.52	0.84	-2.75
2328884_CTCGTCG_C	0.105	5.09e-06	0.0326	1.42	0.625	-3.19
3032510_T_C	0.0121	0.007	0.0326	2.48	1.17	-2.71
4264561_A_G	0.982	0.052	0.0326	-2.33	0.957	-0.84
5745803_G_A	0.0141	0.0164	0.0326	2.25	1.22	-2.71
2355677_GC_G	0.151	0.0502	0.0327	-1.34	1.25	-2.49
4054438_G_T	0.0242	0.145	0.0327	2.56	1.14	-3.16
5418888_G_A	0.0262	0.0134	0.0327	1.76	0.73	-3.13
900027_C_A	0.0121	0.007	0.0328	2.37	1.15	-2.7
992583_G_C	0.185	0.617	0.0328	-1.93	1.12	-2.76
1362106_T_C	0.0121	0.007	0.0328	2.63	1.17	-2.71
2505563_G_A	0.149	0.529	0.0328	-2.04	1.13	-2.73
4915142_G_A	0.0141	0.0164	0.0328	2.31	1.2	-2.71
1053025_T_G	0.0141	0.0164	0.0329	2.35	1.2	-2.72
2256250_C_G	0.0726	0.102	0.0329	-2.56	0.729	-2.53
2509399_G_A	0.0222	0.109	0.0329	2.8	1.38	-3.18
2553085_G_T	0.716	0.239	0.0329	-0.979	0.443	-2.33
3752502_C_A	0.0202	0.644	0.0329	4.42	0.726	-2.76
4143397_C_T	0.0202	0.644	0.0329	4.42	0.726	-2.76
283983_T_G	0.29	0.0332	0.033	-1.33	0.674	-2.76
784834_A_G	0.3	0.00838	0.033	-1.29	0.679	-2.73
1044414_GA_CG	0.734	0.304	0.033	-1.08	0.492	-2.23
1073760_C_T	0.0867	0.148	0.033	1.46	0.63	-3.25
2463436_A_G	0.901	0.0187	0.033	-1.1	0.479	-2.03
2534828_T_C	0.0121	0.007	0.033	2.78	1.17	-2.71
2535519_AGC_GGT	0.0121	0.007	0.033	2.78	1.17	-2.71
2696301_G_T	0.254	0.083	0.033	-1.16	0.594	-2.81
3148539_T_C	0.175	0.0266	0.033	-1.35	1.38	-2.46
5001917_C_A	0.0101	0.00215	0.033	2.3	1.1	-2.69
1771126_T_C	0.946	0.0689	0.0331	-1.5	0.637	-1.71
2181775_T_C	0.173	0.0281	0.0331	-1.3	1.51	-2.47
3547530_T_C	0.0282	0.226	0.0331	2.85	1.28	-3.12
3547572_T_C	0.0282	0.226	0.0331	2.85	1.28	-3.12
4144928_GTCGAA_CTCGCG	0.327	0.321	0.0331	1.01	0.463	-3.42
4587192_G_A	0.0101	0.00215	0.0331	2.32	1.1	-2.69
955309_T_C	0.129	0.308	0.0332	1.56	0.685	-3.28
1258028_CGCC_TGCA	0.0383	0.461	0.0332	3.48	1.7	-3.26
1836235_T_G	0.312	1	0.0332	-1.15	0.591	-2.71
1877439_G_A	0.389	0.0156	0.0332	-1.14	0.584	-2.61
3045552_T_G	0.0202	0.0781	0.0332	2.89	1.31	-3.11
4669478_C_A	0.0141	0.0164	0.0332	2.23	1.22	-2.71
5906472_G_A	0.159	0.0407	0.0332	-1.62	1.28	-2.45
135887_A_G	0.0101	0.00215	0.0333	2.3	1.1	-2.69
574541_C_T	0.0141	0.0164	0.0333	2.24	1.23	-2.71
4354224_G_C	0.0101	0.00215	0.0333	2.3	1.1	-2.69
4830978_CCTGT_TCTGC	0.72	0.00421	0.0333	-1.05	0.476	-2.34
4969615_G_T	0.0262	0.0134	0.0333	1.84	0.781	-3.03
2279846_GGA_AGG	0.0141	0.0164	0.0334	2.25	1.22	-2.71
2279854_C_T	0.0141	0.0164	0.0334	2.25	1.22	-2.71
4741161_C_T	0.0101	0.00215	0.0334	2.3	1.1	-2.69
5405457_T_C	0.0544	0.311	0.0334	2.28	1.05	-3.27
1408406_CGTGGTG_C	0.0141	0.0164	0.0335	2.3	1.22	-2.71
2817486_C_G	0.327	0.321	0.0335	1.06	0.496	-3.39
3779394_T_C	0.155	0.0452	0.0335	-1.55	1.5	-2.45
4246324_C_T	0.105	0.0453	0.0335	-1.96	0.956	-2.51
879852_TCTTT_CCTTC	0.101	0.0502	0.0336	-2.84	0.901	-2.47
925014_G_T	0.0484	0.216	0.0336	2.27	0.987	-3.18
3254405_T_G	0.121	0.108	0.0336	-2.37	1.33	-2.43
3817357_G_GT	0.0847	0.0753	0.0336	-3.07	0.808	-2.49
4561725_G_C	0.833	0.195	0.0336	-1.12	0.51	-2.12
5166095_C_T	0.819	0.0226	0.0336	1.41	5.51	-3.85
3658580_C_G	0.153	3.98e-05	0.0337	1.19	0.533	-3.32
3665375_C_G	0.159	0.0407	0.0337	-1.5	1.52	-2.46
478391_G_A	0.0262	0.0134	0.0338	1.76	0.732	-3.12
575441_G_T	0.226	0.0223	0.0338	-1.78	0.989	-2.77
1260449_G_T	0.133	3.1e-05	0.0338	1.38	0.599	-3.28
1878446_C_T	0.0101	0.00215	0.0338	2.34	1.1	-2.69
2814659_A_T	0.0101	0.00215	0.0338	2.34	1.1	-2.69
3107456_A_C	0.0101	0.00215	0.0338	2.34	1.1	-2.69
4551127_C_T	0.0101	0.00215	0.0338	2.34	1.1	-2.69
5658329_C_T	0.0101	0.00215	0.0338	2.34	1.1	-2.69
690110_C_G	0.335	0.00935	0.0339	-1.21	0.62	-2.67
1033843_G_A	0.0141	0.0164	0.0339	2.25	1.21	-2.71
1034072_C_T	0.0141	0.0164	0.0339	2.25	1.21	-2.71
1063985_A_T	0.113	0.0369	0.0339	-2.15	0.98	-2.49
5900355_G_T	0.0121	0.007	0.0339	2.25	1.17	-2.7
5973768_T_C	0.139	0.0683	0.0339	-1.77	1.48	-2.46
6045304_G_C	0.0161	0.0313	0.0339	2.53	1.1	-3.14
6089616_T_C	0.391	0.57	0.0339	-1.06	0.539	-2.71
783958_G_C	0.0141	0.0164	0.034	2.28	1.21	-2.71
863677_C_A	0.141	8.44e-06	0.034	1.16	0.514	-3.2
1737053_G_A	0.0685	0.56	0.034	2.69	1.25	-3.25
3578153_C_G	0.0101	0.00215	0.034	2.34	1.1	-2.69
4212201_A_G	0.964	0.0723	0.034	-1.97	0.88	-1.19
793632_CAAGA_TAAGG	0.0101	0.00215	0.0341	2.34	1.1	-2.69
795278_C_A	0.0101	0.00215	0.0341	2.34	1.1	-2.69
1734830_T_A	0.0101	0.00215	0.0341	2.34	1.1	-2.69
3975385_C_T	0.0101	0.00215	0.0341	2.34	1.1	-2.69
4312105_G_A	0.294	0.151	0.0341	0.975	0.457	-3.34
4369908_GGCA_AGCG	0.234	0.0529	0.0341	-2.28	1.19	-2.63
4548469_C_T	0.0101	0.00215	0.0341	2.34	1.1	-2.69
5214767_A_G	0.183	0.594	0.0341	1.47	0.648	-3.38
5932849_G_A	0.0363	0.0723	0.0341	1.87	0.809	-3.14
143354_GGTTTCGG_AGTTACGA	0.0262	0.0134	0.0342	1.77	0.749	-3.12
698465_CTCCAGCGGGACGG_TTCGAGTGGGGCAA	0.0181	0.052	0.0342	2.36	0.991	-3.09
698947_CCAT_TCAC	0.0181	0.052	0.0342	2.36	0.991	-3.09
699570_TAAT_CAAC	0.0181	0.052	0.0342	2.36	0.991	-3.09
699705_G_A	0.0181	0.052	0.0342	2.36	0.991	-3.09
5214899_GCTTAT_ATCTAC	0.141	0.436	0.0342	1.45	0.65	-3.34
5663761_AC_GG	0.137	0.0719	0.0342	-1.85	1.36	-2.46
5663807_T_C	0.137	0.0719	0.0342	-1.85	1.36	-2.46
1922588_C_T	0.0262	0.0134	0.0344	1.76	0.739	-3.12
4489997_T_C	0.0302	0.0301	0.0344	1.77	0.751	-3.1
5229400_C_T	0.208	0.289	0.0344	1.17	0.534	-3.35
5744960_C_A	0.0161	0.0313	0.0344	2.86	1.44	-3.12
404667_A_T	0.0242	0.00811	0.0345	1.76	0.739	-3.12
1212460_C_T	0.0121	0.007	0.0345	2.24	1.17	-2.7
2637120_C_A	0.49	0.54	0.0345	-1.04	0.512	-2.57
3255441_T_A	0.0121	0.007	0.0345	2.23	1.17	-2.7
3882888_C_T	0.0161	0.0313	0.0345	2.51	1.12	-3.12
5926069_A_G	0.0383	0.0911	0.0345	1.91	0.831	-3.14
5926273_T_C	0.0383	0.0911	0.0345	1.91	0.831	-3.14
1525184_GC_G	0.0121	0.007	0.0346	2.22	1.16	-2.7
2497162_A_G	0.722	0.392	0.0346	-0.994	0.454	-2.33
2025348_G_T	0.0161	0.0313	0.0347	2.74	1.31	-3.16
4681335_G_GA	0.232	0.494	0.0347	1.22	0.56	-3.4
3147515_T_G	0.139	0.195	0.0348	-3.79	1.95	-2.66
4061994_G_A	0.0262	0.0134	0.0348	1.76	0.741	-3.13
6132118_AG_GA	0.0968	0.0556	0.0348	-2.23	0.801	-2.51
1324557_C_T	0.0282	0.0207	0.0349	1.71	0.714	-3.13
2088179_TGGCC_CGGCG	0.141	0.0674	0.0349	1.1	0.494	-3.2
2183283_CAT_TAC	0.0383	0.0911	0.0349	2.24	1.06	-3.2
2993918_G_A	0.121	0.0795	0.0349	1.18	0.527	-3.22
3460367_T_A	0.159	0.342	0.0349	1.29	0.577	-3.28
4674578_G_A	0.141	0.187	0.0349	-3.25	1.71	-2.68
6207012_G_A	0.0101	0.00215	0.0349	2.28	1.1	-2.69
6207123_G_T	0.0101	0.00215	0.0349	2.28	1.1	-2.69
2859043_C_T	0.0121	0.007	0.035	2.28	1.17	-2.7
2982291_GC_AT	0.0685	0.191	0.035	1.65	0.714	-3.2
3501954_T_G	0.0282	0.0207	0.035	1.72	0.722	-3.11
5928087_G_C	0.0121	0.007	0.035	2.25	1.17	-2.7
6083435_A_G	0.0948	0.0585	0.035	-2.44	0.834	-2.5
1016802_C_A	0.0524	0.278	0.0351	1.76	0.743	-3.22
1360687_C_T	0.3	0.0252	0.0351	-1.22	0.643	-2.75
1712883_T_C	0.151	0.0502	0.0351	-1.81	1.6	-2.43
2877935_A_G	0.276	0.0479	0.0351	-1.51	0.857	-2.72
3038278_ACCCG_GCCCA	0.0181	0.052	0.0351	2.64	1.24	-3.12
4727475_ATCGA_GTCGG	0.456	0.0157	0.0351	-0.957	0.468	-2.71
50220_C_T	0.0827	1.05e-06	0.0352	1.68	0.729	-3.21
3653871_G_A	0.306	0.0213	0.0352	-1.48	0.821	-2.7
4600212_G_A	0.0121	0.007	0.0352	2.23	1.17	-2.7
4660181_G_A	0.0806	0.341	0.0352	1.9	0.834	-3.27
5690850_A_G	0.188	0.0192	0.0352	-1.49	1.68	-2.42
6207202_C_T	0.139	0.178	0.0352	1.16	0.522	-3.28
6028372_C_A	0.153	0.141	0.0353	-2.81	1.48	-2.76
6028481_GCC_ACA	0.153	0.141	0.0353	-2.81	1.48	-2.76
284667_C_T	0.125	0.0973	0.0354	-1.38	1.25	-2.51
1072397_A_G	0.839	0.000678	0.0354	-1.33	0.597	-2.04
2552935_G_C	0.915	0.0308	0.0355	-1.17	0.511	-1.94
3254542_G_A	0.119	0.113	0.0355	-2.36	1.33	-2.43
3292321_G_C	0.151	0.0502	0.0355	-1.51	1.35	-2.47
3316288_G_C	0.0202	0.0781	0.0355	2.77	1.34	-3.16
4795231_TCC_CCT	0.0121	0.007	0.0355	2.21	1.17	-2.7
6083619_G_A	0.0202	0.644	0.0355	4.29	0.736	-2.76
457633_C_A	0.0141	0.0164	0.0356	2.22	1.21	-2.71
1053806_C_T	0.0121	0.007	0.0356	2.23	1.17	-2.7
1060646_T_G	0.0706	0.0504	0.0356	1.3	0.568	-3.15
3589446_C_T	0.0343	0.0559	0.0356	1.84	0.792	-3.18
898686_C_T	0.548	0.0178	0.0357	0.975	0.477	-3.55
943931_C_T	0.0161	0.0313	0.0357	2.21	0.903	-3.15
2580491_C_A	0.704	0.159	0.0357	-0.93	0.428	-2.33
3658274_G_C	0.0101	0.00215	0.0357	2.39	1.1	-2.69
3791267_A_G	0.161	0.361	0.0357	1.36	0.596	-3.28
4681363_AAC_GAT	0.0262	0.0134	0.0357	1.71	0.719	-3.13
1448338_C_A	0.325	0.158	0.0358	0.945	0.459	-3.43
1872296_T_C	0.931	0.191	0.0358	-1.59	0.704	-1.58
3609262_T_G	0.21	0.0958	0.0358	-1.89	1.06	-2.73
3674545_G_T	0.0403	0.112	0.0358	2.27	1	-3.14
3684964_G_A	0.248	0.195	0.0358	0.942	0.436	-3.31
5612972_G_C	0.0867	2.69e-06	0.0358	1.62	0.694	-3.24
6090202_G_C	0.81	0.171	0.0358	-1.04	0.484	-2.29
617687_C_T	0.0262	0.0134	0.0359	1.73	0.732	-3.12
1758572_A_G	0.819	0.927	0.0359	-1.71	0.742	-1.66
2390090_CGGCA_TGCCG	0.125	0.0973	0.0359	-2	1.34	-2.45
2858053_A_T	0.0121	0.007	0.0359	2.22	1.17	-2.7
2873068_CC_TA	0.0343	0.0559	0.0359	1.89	0.841	-3.16
3075891_A_G	0.25	0.0348	0.0359	-1.25	0.673	-2.83
3253590_C_T	0.0121	0.007	0.0359	2.65	1.17	-2.71
5567642_A_G	0.143	0.459	0.0359	1.67	0.728	-3.28
5878592_G_A	0.0282	0.0207	0.0359	1.73	0.731	-3.1
630151_G_A	0.0988	0.0528	0.036	-2.21	0.813	-2.51
790604_C_G	0.45	0.00516	0.036	0.862	0.422	-3.45
2403784_A_G	0.202	0.481	0.036	1.22	0.549	-3.34
3791786_A_C	0.0202	0.0781	0.036	2.79	1.38	-3.15
4430128_GGGGC_AGGGA	0.24	0.32	0.036	1.14	0.526	-3.37
1885037_G_C	0.845	0.305	0.0361	-1.2	0.542	-2.05
5387177_G_A	0.0665	0.0352	0.0361	1.32	0.582	-3.13
534029_A_G	0.157	0.128	0.0362	-2.49	1.29	-2.76
2499518_A_G	0.942	0.0148	0.0363	-1.3	0.565	-1.78
1331395_T_TG	0.226	0.735	0.0364	-1.52	0.841	-2.81
4057682_A_T	0.397	0.392	0.0364	0.974	0.464	-3.43
508304_G_A	0.0202	0.644	0.0365	4.25	0.747	-2.76
2164959_G_C	0.0222	0.109	0.0365	2.54	1.12	-3.1
2892210_TCGGC_CTGGT	0.0181	0.052	0.0365	2.53	1.17	-3.12
3652103_G_C	0.0363	0.412	0.0365	2.18	1.46	-2.75
4016318_C_T	0.0444	0.022	0.0365	1.47	0.635	-3.12
4502079_G_A	0.177	6.84e-05	0.0365	1.09	0.495	-3.23
5353619_GA_G	0.202	0.116	0.0365	-2.66	1.81	-2.61
1117423_GCA_TCG	0.0806	0.0832	0.0366	-2.33	0.756	-2.53
1146542_A_T	0.0383	0.461	0.0366	3.49	1.78	-3.24
1847175_CGGG_TGGA	0.196	0.00036	0.0366	1.12	0.512	-3.36
2153257_T_C	0.0101	0.00215	0.0366	2.33	1.1	-2.69
2776990_CCCCG_TCCCC	0.173	0.827	0.0366	-1.46	0.773	-2.81
3533263_T_C	0.0282	0.226	0.0366	2.75	1.26	-3.12
3536205_G_T	0.0282	0.226	0.0366	2.75	1.26	-3.12
3538341_C_T	0.0282	0.226	0.0366	2.75	1.26	-3.12
3541104_C_G	0.0282	0.226	0.0366	2.75	1.26	-3.12
3685087_C_T	0.0141	0.0164	0.0366	2.69	1.22	-2.73
4672780_G_A	0.0988	0.0528	0.0366	-1.95	0.727	-2.52
395896_C_T	0.381	0.0198	0.0367	-1.04	0.533	-2.67
413679_C_G	0.0141	0.0164	0.0367	2.18	1.21	-2.7
5050180_G_A	0.0262	0.0134	0.0367	1.7	0.716	-3.11
5927334_A_G	0.131	0.129	0.0367	1.13	0.519	-3.24
5973729_G_A	0.137	0.0719	0.0367	-1.73	1.48	-2.47
230590_C_T	0.0101	0.00215	0.0368	2.51	1.1	-2.69
230781_C_T	0.0101	0.00215	0.0368	2.51	1.1	-2.69
231145_T_C	0.0101	0.00215	0.0368	2.51	1.1	-2.69
1036140_G_T	0.0927	0.0615	0.0368	-2.17	0.726	-2.51
3856286_A_C	0.0181	0.566	0.0368	4.25	0.742	-2.76
4290527_A_G	0.212	0.583	0.0368	-1.82	0.963	-2.76
5148930_CA_C	0.0323	0.0418	0.0368	1.69	0.709	-3.14
5261883_GTGCGGTTCTCCGGGGTGGAGAAG_CCTCGACTATCGGAAGTAGCGAAA	0.139	0.0683	0.0368	-1.24	1.27	-2.52
5489783_GC_CG	0.0101	0.00215	0.0369	2.3	1.1	-2.69
5934919_GCTGG_ACTGA	0.0222	0.109	0.0369	2.75	1.39	-3.18
2876352_CCGGCGCA_AAGGAGCG	0.0423	0.0164	0.037	1.53	0.674	-3.07
2876534_GT_G	0.0423	0.0164	0.037	1.53	0.674	-3.07
3146101_A_T	0.0907	0.0647	0.037	-1.93	0.711	-2.53
727552_C_T	0.0121	0.007	0.0371	2.21	1.17	-2.7
1363197_G_A	0.0141	0.0164	0.0371	2.72	1.22	-2.73
2304409_C_T	0.0141	0.0164	0.0371	2.23	1.21	-2.71
2564089_C_T	0.0141	0.0164	0.0371	2.23	1.21	-2.71
5206488_C_A	0.0141	0.0164	0.0371	2.23	1.21	-2.71
5811738_G_A	0.0141	0.0164	0.0371	2.72	1.22	-2.73
5985593_A_T	0.0141	0.0164	0.0371	2.23	1.2	-2.71
6127311_G_C	0.0141	0.0164	0.0371	2.23	1.21	-2.71
6127400_C_A	0.0141	0.0164	0.0371	2.23	1.21	-2.71
992563_G_A	0.0101	0.00215	0.0372	2.27	1.1	-2.7
1060781_G_GC	0.135	0.0208	0.0372	-1.87	1.09	-2.48
2866710_G_A	0.0484	0.216	0.0372	2.1	0.973	-3.14
2912017_T_G	0.107	0.731	0.0372	2.86	1.32	-3.37
3117113_G_A	0.0423	0.0164	0.0372	1.47	0.641	-3.11
371063_A_C	0.206	0.274	0.0373	1.17	0.535	-3.24
816402_C_T	0.0605	0.113	0.0373	1.62	0.716	-3.16
3460113_C_G	0.125	0.581	0.0373	2.07	0.893	-3.24
3535907_T_C	0.0262	0.184	0.0373	2.67	1.21	-3.06
210346_C_G	0.0645	0.125	0.0374	-3.94	0.773	-2.49
2233080_A_G	0.0625	0.131	0.0374	1.5	0.655	-3.18
2732074_C_T	0.0222	0.00447	0.0374	1.73	0.745	-3.12
3382188_T_A	0.214	0.00141	0.0374	1.15	0.532	-3.29
751986_GCGTT_TCGTC	0.26	0.0266	0.0375	-1.21	0.664	-2.81
1401407_C_A	0.0141	0.0164	0.0375	2.35	1.23	-2.71
2728348_A_G	0.637	0.598	0.0375	-1.03	0.496	-2.47
3888759_C_T	0.0806	0.0832	0.0375	-1.94	0.708	-2.54
3907239_A_G	0.137	0.0719	0.0375	-2.02	1.35	-2.44
5794447_G_A	0.0262	0.854	0.0375	4.34	0.965	-2.79
6112013_GC_CG	0.302	0.000927	0.0375	0.943	0.445	-3.34
896223_T_G	0.0121	0.007	0.0376	2.22	1.17	-2.7
896353_G_A	0.0121	0.007	0.0376	2.22	1.17	-2.7
1458446_A_G	0.0363	0.412	0.0376	2.56	1.22	-3.13
1664243_T_A	0.264	0.0238	0.0376	-2.04	1.22	-2.56
1982741_G_A	0.0726	0.237	0.0376	1.69	0.755	-3.25
2052794_AGGC_TGGT	0.0968	0.0556	0.0376	-2.05	0.805	-2.51
4061987_GG_AC	0.3	0.0252	0.0376	-1.18	0.624	-2.69
4179134_T_A	0.0181	0.052	0.0376	2.58	1.22	-3.13
890775_G_C	0.0121	0.007	0.0377	2.24	1.17	-2.7
891641_C_A	0.0121	0.007	0.0377	2.24	1.17	-2.7
1681053_T_C	0.143	0.0617	0.0377	-1.56	1.4	-2.48
2199731_C_T	0.139	0.0683	0.0377	-1.32	1.25	-2.5
4036038_T_C	0.0726	0.102	0.0377	-2.17	0.738	-2.55
4377723_C_T	0.982	0.052	0.0377	-2.25	0.954	-0.91
1236477_CTGGCG_TTGGTT	0.0161	0.0313	0.0378	2.24	0.937	-3.08
1321163_T_C	0.958	0.558	0.0378	-2.25	0.952	-0.885
2884169_GAGAA_AAGAG	0.0161	0.0313	0.0378	2.53	1.19	-3.1
3192711_A_C	0.0806	0.0217	0.0378	1.23	0.554	-3.12
3366911_AGAGAAAGGAGAAAG_A	0.431	0.418	0.0378	0.98	0.484	-3.52
4629620_A_G	0.881	0.216	0.0378	-1.19	0.533	-2.07
236196_T_C	0.0968	0.239	0.0379	1.39	0.626	-3.21
326779_AT_GC	0.0141	0.0164	0.0379	2.51	1.21	-2.71
1236280_C_T	0.0504	0.247	0.0379	1.87	0.82	-3.26
5725740_G_T	0.312	0.00578	0.0379	0.98	0.462	-3.41
824114_C_T	0.284	0.000309	0.038	1.03	0.499	-3.29
1734040_CT_TC	0.0141	0.0164	0.038	2.67	1.22	-2.73
3402065_G_A	0.137	0.0719	0.038	-1.55	1.4	-2.47
5057589_T_C	0.169	0.0957	0.038	-2.55	1.39	-2.74
651766_T_C	0.438	0.713	0.0381	-0.99	0.501	-2.63
1159426_G_T	0.0121	0.007	0.0381	2.2	1.17	-2.7
2584739_A_G	0.0625	0.45	0.0381	3.7	2.57	-3.38
3012572_CC_TT	0.0484	0.0368	0.0381	1.5	0.663	-3.16
4561155_T_G	0.419	0.599	0.0381	-0.926	0.467	-2.7
564605_CCCTTC_TTCTTT	0.0222	0.109	0.0382	2.75	1.38	-3.15
676081_C_T	0.0242	0.145	0.0382	2.56	1.14	-3.1
1332397_C_A	0.0181	0.052	0.0382	2.71	1.32	-3.18
1337895_G_A	0.0121	0.007	0.0382	2.21	1.17	-2.7
2401866_T_C	0.0988	0.26	0.0382	1.4	0.632	-3.22
5222526_T_TC	0.0202	0.0781	0.0382	2.2	0.926	-3.06
396001_T_C	0.0665	0.0352	0.0383	1.31	0.588	-3.12
991365_G_A	0.157	0.136	0.0383	1.03	0.475	-3.19
1633450_C_T	0.107	7.29e-06	0.0383	1.36	0.6	-3.19
1795941_A_G	0.95	0.247	0.0383	-1.74	0.755	-1.47
3116058_G_A	0.673	0.00326	0.0383	-0.935	0.444	-2.43
5176190_T_A	0.137	0.0719	0.0383	-2.11	1.41	-2.41
5712962_C_T	0.0847	0.397	0.0383	1.84	0.816	-3.22
1063538_AAAC_GAAA	0.0827	0.118	0.0384	1.47	0.681	-3.19
1461436_G_T	0.0343	0.364	0.0384	2.32	1	-3.08
1595017_C_CGGCGCTGGCGCT	0.149	0.098	0.0384	1.1	0.515	-3.24
3080431_G_C	0.514	0.351	0.0384	0.984	0.499	-3.59
3206126_T_C	0.0121	0.007	0.0384	2.18	1.17	-2.7
4010126_C_T	0.0141	0.0164	0.0384	2.16	1.21	-2.7
674038_C_T	0.0242	0.145	0.0385	2.57	1.18	-3.19
2327195_G_A	0.252	0.033	0.0385	-1.78	1.02	-2.63
3295819_C_T	0.161	0.158	0.0385	1.14	0.529	-3.32
4010765_T_C	0.982	0.052	0.0385	-2.19	0.916	-0.946
4421352_TT_GC	0.825	0.0266	0.0385	1.27	5.53	-3.74
4727468_G_A	0.375	0.0235	0.0385	-1	0.51	-2.75
1062701_C_G	0.327	0.831	0.0386	1.29	0.614	-3.5
1743245_C_A	0.0847	0.133	0.0386	1.32	0.594	-3.27
2401434_C_G	0.145	0.0586	0.0386	-1.39	1.25	-2.49
4026288_G_C	0.708	0.0314	0.0386	1.26	0.657	-4.06
73295_TTC_CTT	0.0141	0.0164	0.0387	2.16	1.21	-2.7
3035590_A_G	0.0242	0.145	0.0387	2.81	1.3	-3.11
3118209_G_C	0.0302	0.271	0.0387	3.11	1.52	-3.16
4096099_C_A	0.0423	0.0164	0.0387	1.44	0.634	-3.13
6230291_G_A	0.181	0.571	0.0387	1.38	0.632	-3.36
794337_A_G	0.0121	0.007	0.0388	2.25	1.17	-2.7
2890370_G_C	0.107	0.0431	0.0388	-2.61	1.14	-2.45
3051494_G_T	0.198	0.0472	0.0388	-1.36	0.767	-2.89
3158872_G_A	0.188	0.349	0.0388	1.23	0.566	-3.29
4520906_G_A	0.129	0.308	0.0388	1.46	0.654	-3.27
1073128_GT_TC	0.702	0.562	0.0389	-0.989	0.462	-2.4
2701351_T_TC	0.0423	0.0164	0.0389	1.43	0.624	-3.07
3393162_G_C	0.294	0.866	0.0389	1.47	0.66	-3.46
5468782_G_C	0.667	0.891	0.0389	-1.11	0.519	-2.37
1009299_C_T	0.0121	0.007	0.039	2.28	1.17	-2.7
4418046_TCT_CTC	0.0806	0.0832	0.039	-2.13	0.756	-2.54
4418120_C_T	0.0242	0.00811	0.039	1.73	0.75	-3.09
4950456_G_C	0.0202	0.644	0.039	4.24	0.732	-2.76
5556831_T_C	0.968	0.0418	0.039	-1.73	0.753	-1.45
5951115_T_C	0.0202	0.644	0.039	4.24	0.732	-2.76
2599714_G_A	0.0423	0.135	0.0391	1.89	0.836	-3.13
4003994_G_A	0.0907	0.0488	0.0391	1.15	0.52	-3.2
5811944_TGT_CGC	0.169	0.0313	0.0391	-1.45	1.32	-2.46
6207129_G_A	0.0262	0.0134	0.0391	1.68	0.72	-3.14
1324493_C_T	0.161	0.0564	0.0392	0.996	0.468	-3.25
2629632_AAACT_GAACG	0.288	0.369	0.0392	-0.97	0.496	-2.79
3681532_TT_GC	0.792	0.131	0.0392	-0.946	0.447	-2.33
3820982_T_C	0.256	0.0296	0.0392	-1.16	0.633	-2.79
4121096_G_A	0.0141	0.0164	0.0392	2.16	1.23	-2.7
5914941_CAG_TAA	0.121	0.0795	0.0392	1.17	0.538	-3.16
2358390_AAGTG_GAGCA	0.0927	0.515	0.0393	2.03	0.912	-3.32
3791814_G_A	0.0121	0.007	0.0393	2.31	1.17	-2.71
4096265_G_A	0.0766	0.0799	0.0393	1.3	0.583	-3.18
5741543_T_C	0.558	0.491	0.0393	-1	0.507	-2.63
384519_G_A	0.0121	0.007	0.0394	2.42	1.16	-2.71
2332185_T_G	0.0323	0.0418	0.0394	1.69	0.727	-3.18
2347368_A_G	0.173	0.0867	0.0394	-2.47	1.58	-2.72
4536525_G_A	0.208	0.0363	0.0394	-1.54	0.864	-2.81
4594047_C_T	0.0181	0.052	0.0394	2.31	1.01	-3.14
1474201_C_T	0.0262	0.0134	0.0395	1.69	0.732	-3.14
1774346_C_T	0.0141	0.0164	0.0395	2.16	1.21	-2.7
3647136_A_C	0.865	0.0756	0.0395	1.29	5.61	-3.8
3820914_CCCGCGCCCGGCTTGCCGGAAACCGGCGCTTGCCGTACAACGCCCGGCAG_C	0.101	0.0502	0.0395	-1.91	0.733	-2.53
4731586_T_G	0.48	0.00713	0.0395	-0.968	0.49	-2.61
1248601_A_G	0.657	0.243	0.0396	-0.931	0.454	-2.51
4045857_T_A	0.0444	0.022	0.0396	1.52	0.677	-3.09
6115301_T_C	0.0222	0.109	0.0396	3.06	1.55	-3.16
1427476_T_C	0.506	0.00855	0.0397	-0.908	0.452	-2.65
2902417_T_C	0.123	0.251	0.0397	1.38	0.627	-3.24
5594579_G_GC	0.0141	0.0164	0.0397	2.12	1.22	-2.7
2725949_A_G	0.968	0.0418	0.0398	-1.69	0.735	-1.42
6209895_C_T	0.494	0.305	0.0398	-1.34	0.728	-2.46
1031286_A_C	0.0726	0.102	0.0399	-2.57	0.783	-2.52
1063268_C_A	0.109	0.0409	0.0399	-2.1	0.98	-2.49
1948385_T_C	0.486	0.0166	0.0399	-1.04	0.529	-2.56
2556306_TT_CC	0.278	0.0455	0.0399	-1.18	0.636	-2.78
2681659_G_T	0.0726	0.0593	0.0399	1.39	0.649	-3.1
2918227_CG_TA	0.0565	0.0824	0.0399	1.51	0.668	-3.13
4681327_G_A	0.238	0.552	0.0399	1.21	0.566	-3.4
5387151_C_G	0.262	0.0252	0.0399	-1.17	0.639	-2.76
6159382_GT_AC	0.0121	0.007	0.0399	2.47	1.17	-2.71
898280_CTT_ATC	0.155	0.000386	0.04	1.43	0.66	-3.29
3116030_C_T	0.0121	0.007	0.04	2.43	1.17	-2.71
5037449_A_G	0.0161	0.0313	0.04	2.19	0.926	-3.11
1119496_G_T	0.0121	0.007	0.0401	2.18	1.17	-2.7
3877975_GGCGCGGCGGATAACAGCAAACGGTTATCCGCCCTCCGAAGCGGTCGGCGGC_G	0.0544	0.0689	0.0401	1.57	0.71	-3.17
4108379_A_G	0.877	0.554	0.0401	-1.48	0.668	-1.77
369822_T_C	0.692	0.655	0.0402	-1.03	0.494	-2.28
1241219_C_T	0.0605	3.32e-06	0.0402	3.44	1.66	-3.29
3307457_G_A	0.0544	0.0689	0.0402	1.42	0.628	-3.21
5251720_A_G	0.966	0.0559	0.0402	-1.71	0.751	-1.43
5972762_C_T	0.0121	0.007	0.0402	2.24	1.17	-2.7
1035999_G_A	0.0948	0.0585	0.0403	-1.95	0.728	-2.53
1565896_A_G	0.0323	0.0418	0.0403	1.77	0.786	-3.18
5825758_T_C	0.0161	0.0313	0.0403	2.22	0.949	-3.06
5808950_GT_AC	0.194	0.0524	0.0404	-3.02	1.79	-2.71
1641289_A_G	0.0242	0.145	0.0405	2.47	1.14	-3.16
737860_G_A	0.379	0.0209	0.0406	-1.03	0.527	-2.69
737869_G_A	0.379	0.0209	0.0406	-1.03	0.527	-2.69
2035839_AA_GG	0.361	0.0347	0.0406	-0.982	0.505	-2.76
3107595_G_A	0.0121	0.007	0.0406	2.2	1.17	-2.7
4024483_C_G	0.617	0.00636	0.0406	1.02	0.535	-3.72
4956000_G_A	0.139	0.178	0.0406	1.14	0.517	-3.25
6242598_G_A	0.167	0.421	0.0406	1.29	0.59	-3.2
717109_C_T	0.0907	0.0647	0.0407	-2.02	0.709	-2.53
2641384_A_G	0.0948	0.0585	0.0407	-1.86	0.901	-2.52
2879510_A_C	0.96	0.112	0.0407	-1.68	0.73	-1.5
2918367_G_A	0.256	0.24	0.0407	1.01	0.477	-3.32
2967334_A_C	0.135	0.37	0.0407	1.52	0.695	-3.27
3203968_C_A	0.188	0.0611	0.0407	-2.11	1.17	-2.81
4654493_T_C	0.978	0.109	0.0407	-2.13	0.895	-1
5412058_G_C	0.131	0.0837	0.0407	-1.28	1.26	-2.52
5440354_G_A	0.0181	0.052	0.0408	2.79	1.39	-3.13
2303905_G_A	0.196	0.0497	0.0409	-1.45	0.836	-2.84
2648949_GA_CG	0.179	0.549	0.0409	1.25	0.596	-3.26
2753685_G_A	0.0706	1.5e-06	0.0409	1.9	0.858	-3.2
4858436_CGC_TGG	0.0161	0.0313	0.0409	2.25	0.988	-3.08
5051047_T_C	0.0302	0.0301	0.0409	1.64	0.708	-3.16
5513490_G_T	0.192	0.0551	0.0409	-1.52	0.88	-2.77
6093127_A_G	0.274	0.018	0.0409	-1.84	1.04	-2.55
2129872_A_G	0.558	0.0114	0.041	-0.984	0.482	-2.52
2602113_ACCGG_GCCGT	0.875	0.0973	0.041	-1.07	0.49	-2.06
3146046_C_G	0.0605	0.414	0.041	2.79	1.51	-3.26
3996944_C_G	0.129	0.088	0.041	-1.32	1.26	-2.52
5064372_C_T	0.0726	0.237	0.041	1.78	0.822	-3.19
5732023_G_A	0.121	0.108	0.041	-1.24	1.23	-2.52
123275_AGCGAGTCT_CACGGGTTA	0.246	0.0387	0.0411	-1.48	0.871	-2.76
2378764_T_C	0.435	0.0287	0.0411	-0.976	0.497	-2.65
3193523_GGT_AGC	0.145	0.222	0.0411	1.31	0.622	-3.29
3841741_G_C	0.0121	0.007	0.0411	2.15	1.17	-2.7
1060668_C_G	0.0484	0.0368	0.0412	1.42	0.632	-3.11
2705664_AC_A	0.121	0.108	0.0412	-1.28	1.23	-2.53
5480245_G_A	0.0323	0.0418	0.0412	1.65	0.714	-3.15
1447060_C_CGTTCCCCACACCGGCGCGTA	0.0383	0.0911	0.0413	1.91	0.871	-3.1
1828981_C_T	0.0907	0.0647	0.0413	-1.94	0.715	-2.53
4373652_A_G	0.409	0.0234	0.0413	-1.03	0.544	-2.69
281365_G_A	0.0726	0.0593	0.0414	1.28	0.581	-3.19
1324647_G_A	0.605	0.013	0.0414	1.03	0.525	-3.73
4433420_GAT_CAC	0.157	0.323	0.0414	1.29	0.588	-3.29
5392824_A_G	0.137	0.0719	0.0414	-2.07	1.52	-2.41
5708992_G_A	0.0121	0.007	0.0414	2.15	1.16	-2.69
628096_G_A	0.117	0.0333	0.0415	-1.76	1.06	-2.5
6254913_T_TC	0.0141	0.0164	0.0415	2.1	1.22	-2.71
1064076_G_A	0.0363	0.412	0.0416	3.35	1.74	-3.17
1064139_C_T	0.0363	0.412	0.0416	3.35	1.74	-3.17
2175032_C_T	0.0121	0.007	0.0416	2.13	1.17	-2.7
2272941_A_T	0.0363	0.412	0.0416	3.25	1.68	-3.2
5384641_C_T	0.0988	0.0528	0.0416	-2.2	0.807	-2.5
5603952_C_T	0.113	0.0369	0.0416	-2	0.789	-2.51
496656_G_A	0.0323	0.317	0.0417	2.75	1.3	-3.21
2534212_G_A	0.127	0.0926	0.0417	-1.37	1.28	-2.51
3452823_AC_GCG	0.183	0.315	0.0417	1.18	0.539	-3.26
4818942_C_T	0.387	0.885	0.0417	-0.961	0.496	-2.73
31620_C_T	0.0323	0.0418	0.0418	1.7	0.743	-3.14
358081_G_T	0.29	0.0332	0.0418	-1.87	1.01	-2.68
551862_C_A	0.0121	0.007	0.0418	2.15	1.17	-2.7
552389_G_A	0.0121	0.007	0.0418	2.15	1.17	-2.7
1148708_G_T	0.0464	0.188	0.0418	3.2	2.05	-3.28
1474805_GGT_TGG	0.0202	0.0781	0.0418	2.74	1.39	-3.17
3386098_T_G	0.0343	0.0559	0.0418	1.8	0.815	-3.13
3986457_A_C	0.0121	0.007	0.0418	2.14	1.17	-2.7
5193368_T_C	0.879	0.0795	0.0418	-1.07	0.498	-2.11
3032068_C_T	0.0262	0.184	0.0419	2.68	1.26	-3.1
3609016_CCGG_GCGA	0.208	0.1	0.0419	-1.83	1.06	-2.75
3677477_G_A	0.435	0.00295	0.0419	1.04	0.54	-3.54
627117_T_C	0.244	0.0408	0.042	-1.29	0.71	-2.84
805686_T_A	0.0202	0.0781	0.042	2.63	1.25	-3.15
1621801_C_T	0.0181	0.052	0.042	2.72	1.43	-3.1
4231209_A_G	0.351	0.497	0.042	0.959	0.465	-3.42
4637733_CGCT_TGCC	0.0867	0.0716	0.042	-2.64	0.832	-2.48
5968175_A_T	0.232	0.0189	0.042	-1.59	0.891	-2.78
6211907_G_C	0.0444	0.022	0.042	1.45	0.656	-3.15
6246294_G_A	0.431	0.0025	0.042	1.01	0.505	-3.48
2489694_C_T	0.0121	0.007	0.0421	2.13	1.17	-2.7
5293713_C_T	0.0847	0.397	0.0421	1.79	0.813	-3.22
1492237_GT_AA	0.0202	0.0781	0.0422	2.39	1.11	-3.12
3672886_A_G	0.274	0.186	0.0422	0.929	0.45	-3.31
4373585_G_T	0.323	0.0374	0.0422	-1.04	0.553	-2.78
4510895_GC_G	0.0121	0.007	0.0422	2.11	1.17	-2.69
5184450_C_T	0.0141	0.0164	0.0422	2.1	1.23	-2.7
624385_C_G	0.113	0.0369	0.0423	-1.86	0.986	-2.5
1392245_G_T	0.139	6.7e-05	0.0424	1.27	0.589	-3.2
5214760_A_C	0.141	0.436	0.0424	1.39	0.647	-3.28
5896979_G_T	0.2	0.000499	0.0424	1.12	0.525	-3.24
1305085_A_G	0.115	0.183	0.0425	1.2	0.556	-3.15
3520507_C_G	0.0121	0.007	0.0425	2.11	1.17	-2.69
630263_A_G	0.143	0.0617	0.0426	-1.35	1.33	-2.5
3645874_A_T	0.177	0.112	0.0426	0.987	0.472	-3.28
6126496_G_C	0.885	0.183	0.0426	-1.27	0.594	-1.95
6206287_C_T	0.0927	0.0615	0.0426	-1.94	0.738	-2.53
234179_G_A	0.0988	0.26	0.0427	1.32	0.606	-3.2
2761646_T_C	0.0101	0.00215	0.0427	2.18	1.1	-2.69
3216435_CT_C	0.0202	0.644	0.0427	4.25	0.721	-2.76
3335845_A_G	0.657	0.434	0.0427	-0.967	0.472	-2.46
4179212_G_T	0.0423	0.135	0.0427	2.17	1.08	-3.2
3402243_A_G	0.0504	0.0461	0.0428	1.39	0.619	-3.18
3460257_A_T	0.0827	0.369	0.0428	1.85	0.861	-3.18
4842501_C_T	0.0161	0.0313	0.0428	2.14	0.919	-3.12
6171687_A_G	0.173	0.0867	0.0428	-1.33	0.768	-2.9
628012_C_T	0.0121	0.007	0.0429	2.14	1.17	-2.69
1068184_A_G	0.0141	0.0164	0.0429	2.11	1.21	-2.7
1577525_C_T	0.246	0.0387	0.0429	-1.2	0.67	-2.78
2539987_ATAGT_GTAGC	0.105	0.326	0.0429	1.43	0.669	-3.2
3392292_A_G	0.0121	0.007	0.0429	2.11	1.17	-2.69
4998524_C_CA	0.143	0.0617	0.0429	-1.58	1.26	-2.47
5599062_G_T	0.234	0.000236	0.0429	0.987	0.476	-3.29
1371363_C_T	0.0202	0.644	0.043	4.08	0.755	-2.75
1599009_G_A	0.0202	0.644	0.043	4.08	0.755	-2.75
1677589_G_A	0.0202	0.644	0.043	4.08	0.755	-2.75
2090517_G_T	0.0302	0.0301	0.043	1.66	0.735	-3.14
3087331_C_T	0.0121	0.007	0.043	2.17	1.18	-2.7
3192661_C_A	0.0806	0.0217	0.043	1.2	0.555	-3.11
3544900_A_T	0.0302	0.271	0.043	2.67	1.26	-3.12
3545268_T_C	0.0302	0.271	0.043	2.67	1.26	-3.12
3545357_T_G	0.0302	0.271	0.043	2.67	1.26	-3.12
3545529_A_G	0.0302	0.271	0.043	2.67	1.26	-3.12
3545612_T_C	0.0302	0.271	0.043	2.67	1.26	-3.12
3546956_T_C	0.0302	0.271	0.043	2.67	1.26	-3.12
3547253_C_A	0.0302	0.271	0.043	2.67	1.26	-3.12
4495891_C_A	0.0323	0.0418	0.043	1.62	0.702	-3.15
2094781_C_T	0.123	0.251	0.0431	1.32	0.611	-3.18
2599102_C_G	0.0121	0.007	0.0431	2.12	1.17	-2.69
4957524_C_G	0.175	0.852	0.0431	1.61	0.719	-3.3
5086661_A_G	0.0827	0.369	0.0431	1.62	0.739	-3.21
2646775_C_T	0.885	0.0569	0.0432	-1.08	0.507	-2.09
[truncated: 48,410 more rows]
