# Supplementary material for: Unravelling the mechanisms causing murepavadin resistance in Pseudomonas aeruginosa: lipopolysaccharide alterations and its consequences
Source: Front Cell Infect Microbiol. 2024 Dec 6;14:1446626. doi: 10.3389/fcimb.2024.1446626 (PMC11659217; doi:10.3389/fcimb.2024.1446626)
Supplement: Supplementary file 3 [file DataSheet3.xlsx]

## Sheet: filtered_file
PositionInReferenceGenome_variant	af	filter-pvalue	lrt-pvalue	beta	beta-std-err	intercept
3279415_A_G	0.145	0.0486	7.77e-08	2.64	0.557	-1.51
3119884_G_A	0.0222	1.06e-06	1.81e-07	4.5	1.06	-1.18
5457738_GC_G	0.0282	8.1e-06	4.17e-07	3.59	0.871	-1.21
685581_GCGC_CGT	0.0222	1.06e-06	8.44e-07	3.43	1.07	-1.16
2399248_GGAAA_CGAAG	0.0181	0.000456	2.93e-06	5.86	1.67	-1.23
2399258_CGTA_AGGG	0.0181	0.000456	2.93e-06	5.86	1.67	-1.23
2877917_T_A	0.109	5.45e-05	3.03e-06	-2.99	0.829	-0.888
2257716_C_A	0.282	9.79e-05	3.69e-06	-1.45	0.349	-0.76
4713567_T_C	0.145	4.92e-06	4.68e-06	1.57	0.341	-1.35
1678485_C_T	0.141	1.96e-05	5.09e-06	-2.19	0.596	-0.874
5473585_T_G	0.0181	0.000456	7.05e-06	5.28	1.55	-1.21
3199424_G_A	0.0161	8.54e-05	7.31e-06	4.98	1.02	-1.17
4672892_ACCTGG_GCGTGA	0.0706	0.000971	1.05e-05	-2.8	1.21	-0.938
6052317_C_T	0.155	0.00124	1.31e-05	1.52	0.346	-1.36
5229397_T_G	0.165	3.31e-05	1.46e-05	1.42	0.322	-1.35
2807646_C_T	0.415	1.76e-06	1.5e-05	1.07	0.248	-1.57
4586377_CCTG_C	0.0161	8.54e-05	1.71e-05	4.48	1.02	-1.15
309434_T_C	0.0323	2.12e-08	1.93e-05	5.48	1.6	-1.28
3244465_A_G	0.784	1.06e-07	1.95e-05	-1.24	0.286	-0.149
309441_TTG_GGT	0.0141	0.000366	2.07e-05	5.54	1.01	-1.17
1968799_C_T	0.0141	0.000366	2.07e-05	5.54	1.01	-1.17
2381687_G_A	0.0141	0.000366	2.07e-05	5.54	1.01	-1.17
5129409_C_T	0.0141	0.000366	2.07e-05	5.54	1.01	-1.17
754530_A_AG	0.0181	1.99e-05	2.1e-05	3.04	1.07	-1.13
3262486_A_G	0.0181	1.99e-05	2.1e-05	3.04	1.07	-1.13
923918_AG_A	0.0282	8.1e-06	2.28e-05	2.51	0.671	-1.16
1638270_T_G	0.476	0.00013	2.53e-05	-1.3	0.332	-0.524
6178034_C_T	0.0181	0.000456	2.6e-05	4.29	1.29	-1.18
2163673_GCC_ACT	0.0141	0.000366	2.68e-05	5.3	1.01	-1.17
3108103_A_G	0.0141	0.000366	2.68e-05	5.3	1.01	-1.17
4430550_CT_GC	0.0141	0.000366	2.68e-05	5.3	1.01	-1.17
5246189_A_C	0.0423	0.000184	2.85e-05	1.98	0.479	-1.19
3244961_T_C	0.181	0.000213	3.52e-05	1.87	0.466	-1.47
345265_C_A	0.0141	0.000366	3.58e-05	5.29	1	-1.16
3118695_G_A	0.0121	4.27e-05	3.77e-05	3.97	0.632	-1.12
3121881_C_T	0.0121	4.27e-05	3.77e-05	3.97	0.632	-1.12
3122310_A_C	0.0121	4.27e-05	3.77e-05	3.97	0.632	-1.12
3122677_A_G	0.0121	4.27e-05	3.77e-05	3.97	0.632	-1.12
3126414_C_T	0.0121	4.27e-05	3.77e-05	3.97	0.632	-1.12
5197675_A_C	0.0141	0.000366	3.96e-05	5.02	1.01	-1.16
3278243_C_T	0.0121	4.27e-05	4.27e-05	3.94	0.632	-1.12
5877127_C_G	0.0423	0.00633	4.6e-05	2.88	0.78	-1.24
3080995_ACG_CCA	0.0121	4.27e-05	4.63e-05	3.93	0.631	-1.12
3081986_GATAGC_CACAGT	0.0121	4.27e-05	4.63e-05	3.93	0.631	-1.12
2703355_G_A	0.0786	6.09e-05	5.02e-05	2.56	0.693	-1.3
6224778_C_A	0.0101	0.00019	5.14e-05	6	0.611	-1.14
5477594_TCG_GCT	0.0141	0.000366	5.22e-05	5.02	1	-1.15
443823_C_T	0.139	8.74e-05	5.39e-05	-1.76	0.511	-0.903
273343_T_A	0.0948	0.000267	5.4e-05	-2.59	0.834	-0.925
2863966_G_A	0.0403	0.00598	5.89e-05	-3.92	0.682	-0.982
4215296_G_A	0.0222	0.00496	6.01e-05	3.43	0.901	-1.2
521078_CG_TA	0.0181	1.99e-05	6.02e-05	5.33	1.12	-1.19
1706009_A_T	0.0181	1.99e-05	6.02e-05	5.33	1.12	-1.19
5601269_G_A	0.0141	0.000366	6.11e-05	4.92	1	-1.15
3562931_G_A	0.113	0.0035	6.32e-05	1.3	0.318	-1.27
3244464_CA_GG	0.181	7.27e-05	6.44e-05	1.23	0.302	-1.34
2135563_TCACCG_CTACCA	0.0323	0.000106	6.45e-05	2.34	0.629	-1.17
773230_A_T	0.0141	0.000366	6.47e-05	4.81	1	-1.15
548580_G_A	0.0706	0.000122	7.7e-05	3.25	0.91	-1.33
2328890_G_C	0.333	0.0027	7.8e-05	-1.11	0.298	-0.763
2568375_G_C	0.0847	0.000204	7.82e-05	-2.38	1.23	-0.941
4839638_C_CGG	0.0181	1.99e-05	8.57e-05	2.89	1.06	-1.12
412292_TT_CA	0.0464	0.164	8.9e-05	-4.72	1.76	-0.952
2515135_G_A	0.0161	8.54e-05	9.28e-05	2.89	1.05	-1.12
3138726_T_C	0.0161	0.0018	9.82e-05	4.71	1.51	-1.18
2858416_A_G	0.171	0.0399	9.91e-05	-1.66	0.457	-0.834
1641480_C_A	0.0202	0.00171	0.000103	3.87	1.2	-1.18
2855434_C_T	0.204	0.0127	0.000114	-1.39	0.399	-0.856
3316804_G_A	0.0302	0.0174	0.000116	3.52	0.976	-1.23
2381911_C_T	0.0161	0.0018	0.000117	4.19	1.31	-1.17
1004296_G_C	0.23	0.26	0.000119	-2.3	0.634	-0.61
3272735_G_C	0.139	8.74e-05	0.000119	-1.65	0.505	-0.912
600523_G_GC	0.0343	0.000299	0.000121	2.2	0.6	-1.17
2703793_G_A	0.141	6.97e-05	0.000124	-1.72	0.527	-0.902
5507191_CCG_C	0.0181	0.000456	0.000124	2.88	0.846	-1.14
6026678_T_C	0.907	0.0112	0.000125	2.14	0.719	-3.09
3138565_G_T	0.0202	0.00171	0.000126	3.71	1.16	-1.17
4577407_C_T	0.0181	0.000456	0.000127	3.84	1.26	-1.16
4240581_G_A	0.359	0.0244	0.000129	1.02	0.269	-1.48
1404125_C_T	0.0383	0.00744	0.000137	-3.67	0.68	-0.993
5204374_C_T	0.0423	0.0852	0.000139	2.82	0.823	-1.22
14187_A_C	0.796	0.000462	0.000141	1.68	0.507	-2.48
2542132_T_A	0.0242	0.0118	0.000142	3.18	0.866	-1.2
589140_G_T	0.236	1.42e-05	0.000146	-1.23	0.353	-0.838
1287359_C_G	0.0181	0.00607	0.000146	3.52	0.969	-1.18
2475823_T_C	0.0181	0.00607	0.000146	3.52	0.969	-1.18
4219526_T_C	0.0242	5.77e-09	0.000146	3.98	0.767	-1.15
4541019_C_T	0.0181	0.00607	0.000146	3.52	0.969	-1.18
4728218_T_C	0.0181	0.00607	0.000146	3.52	0.969	-1.18
5320226_G_A	0.0181	0.00607	0.000146	3.52	0.969	-1.18
4336719_T_C	0.0645	0.00045	0.000148	3.59	1.09	-1.32
3793805_TTGAG_CTGAA	0.0222	0.00496	0.00015	3.31	0.923	-1.19
5206690_G_A	0.0161	0.0018	0.000157	4.3	1.38	-1.17
2605756_G_A	0.375	2.72e-07	0.000158	-0.985	0.27	-0.76
3203308_G_A	0.0141	0.00689	0.000161	3.31	1.18	-1.14
3205895_C_T	0.0141	0.000366	0.000161	4.41	0.997	-1.14
6126492_CGAAG_TGAAC	0.0565	0.0164	0.000161	-3.14	1.1	-0.985
5396473_C_G	0.726	0.000318	0.000165	-1.02	0.269	-0.378
2931824_C_T	0.0161	0.0018	0.000168	4.52	1.47	-1.17
3277369_C_T	0.113	0.188	0.000168	1.73	0.473	-1.31
3670990_GC_G	0.0363	0.000742	0.000175	1.9	0.509	-1.17
2164589_G_A	0.0181	0.00607	0.000177	4.7	1.5	-1.19
3108943_T_C	0.21	0.000131	0.000181	1.27	0.34	-1.37
5951079_A_G	0.0867	0.602	0.000182	-2.98	1.08	-0.917
3109453_G_A	0.0101	0.00019	0.000183	3.81	0.619	-1.11
3138822_CA_GG	0.0343	0.00223	0.000189	2.3	0.634	-1.18
3620571_C_A	0.0161	0.0018	0.00019	4.41	1.44	-1.17
1361112_T_A	0.0746	0.223	0.000192	2.08	0.569	-1.27
1492361_AGGCA_GGGCG	0.0625	0.000535	0.000194	-3.07	0.694	-0.972
4124047_G_C	0.268	0.0171	0.000197	-1.72	0.533	-0.692
4123503_C_T	0.212	0.0842	0.000199	-2.03	0.669	-0.725
3273540_A_G	0.179	0.00015	0.0002	1.4	0.381	-1.36
1679120_A_G	0.0827	0.00101	0.000216	-2.5	0.85	-0.941
144136_C_T	0.0121	0.00156	0.00022	4.94	0.995	-1.14
239280_CGC_TGT	0.0121	0.00156	0.00022	4.94	0.995	-1.14
527988_T_G	0.0121	0.00156	0.00022	4.94	0.995	-1.14
528195_G_A	0.0121	0.00156	0.00022	4.94	0.995	-1.14
700209_G_T	0.0121	0.00156	0.00022	4.94	0.995	-1.14
856813_GGTA_CGCG	0.0121	0.00156	0.00022	4.94	0.995	-1.14
988222_G_A	0.0121	0.00156	0.00022	4.94	0.995	-1.14
1679042_G_A	0.0121	0.00156	0.00022	4.94	0.995	-1.14
1706004_C_A	0.0121	0.00156	0.00022	4.94	0.995	-1.14
1706014_GGT_CGG	0.0121	0.00156	0.00022	4.94	0.995	-1.14
1951921_CTGGC_TTGGT	0.0121	0.00156	0.00022	4.94	0.995	-1.14
2018359_C_T	0.0121	0.00156	0.00022	4.94	0.995	-1.14
2237595_C_T	0.0121	0.00156	0.00022	4.94	0.995	-1.14
2515143_GGC_AGA	0.0121	0.00156	0.00022	4.94	0.995	-1.14
2598757_GC_AT	0.0121	0.00156	0.00022	4.94	0.995	-1.14
2933859_G_A	0.0121	0.00156	0.00022	4.94	0.995	-1.14
2969389_G_A	0.0121	0.00156	0.00022	4.94	0.995	-1.14
3035272_C_T	0.0121	0.00156	0.00022	4.94	0.995	-1.14
3078917_G_A	0.0121	0.00156	0.00022	4.94	0.995	-1.14
3128227_T_C	0.0121	0.00156	0.00022	4.94	0.995	-1.14
3143121_G_A	0.0121	0.00156	0.00022	4.94	0.995	-1.14
3684328_A_G	0.0121	0.00156	0.00022	4.94	0.995	-1.14
3684508_T_C	0.0121	0.00156	0.00022	4.94	0.995	-1.14
3699131_G_A	0.0121	0.00156	0.00022	4.94	0.995	-1.14
3875595_G_A	0.0121	0.00156	0.00022	4.94	0.995	-1.14
4124589_G_C	0.0121	0.00156	0.00022	4.94	0.995	-1.14
4214982_C_T	0.0121	0.00156	0.00022	4.94	0.995	-1.14
4579901_G_A	0.0121	0.00156	0.00022	4.94	0.995	-1.14
4955307_G_A	0.0121	0.00156	0.00022	4.94	0.995	-1.14
5118342_C_T	0.0121	0.00156	0.00022	4.94	0.995	-1.14
5291644_C_T	0.0121	0.00156	0.00022	4.94	0.995	-1.14
5471458_CTGGCCGC_TTGGTCGT	0.0121	0.00156	0.00022	4.94	0.995	-1.14
5476778_C_A	0.0121	0.00156	0.00022	4.94	0.995	-1.14
5601026_G_T	0.0121	0.00156	0.00022	4.94	0.995	-1.14
5816998_C_T	0.0121	0.00156	0.00022	4.94	0.995	-1.14
6058480_T_C	0.202	0.0539	0.00022	-1.82	0.57	-0.776
3138756_G_A	0.0786	0.00156	0.000225	-2.35	0.801	-0.965
3138798_GCCGAA_CCGGG	0.0786	0.00156	0.000225	-2.35	0.801	-0.965
609943_T_A	0.0605	0.00291	0.000233	-2.75	1.21	-0.954
577747_A_AG	0.0302	0.000365	0.000236	2.06	0.583	-1.16
3779394_T_C	0.155	0.0685	0.000236	-1.74	0.534	-0.863
3973383_G_A	0.0685	0.000319	0.000236	3.03	0.932	-1.3
412237_CAT_TAC	0.0302	0.0179	0.000237	-3.77	0.674	-1
1986505_A_G	0.0262	5.59e-08	0.000237	4.68	1.11	-1.18
3244329_C_T	0.0262	5.59e-08	0.000237	4.68	1.11	-1.18
3253421_G_T	0.0101	0.00019	0.000237	3.74	0.619	-1.11
3254525_G_T	0.0101	0.00019	0.000237	3.74	0.619	-1.11
3267381_G_A	0.0101	0.00019	0.000237	3.74	0.619	-1.11
3282828_T_C	0.0101	0.00019	0.000237	3.74	0.619	-1.11
4162010_GCCGGCTCCTGCT_G	0.0262	5.59e-08	0.000237	4.68	1.11	-1.18
3208735_C_T	0.0181	0.000456	0.00024	3.38	1.13	-1.15
5907786_G_A	0.0847	7.83e-05	0.000241	2.05	0.581	-1.26
955360_GC_G	0.0181	0.00607	0.000245	4.62	1.52	-1.18
480019_TG_T	0.0444	0.000422	0.000246	1.69	0.462	-1.17
6062822_C_T	0.2	3.25e-05	0.000247	-1.3	0.393	-0.869
1016325_CG_C	0.0544	0.000466	0.000251	1.57	0.428	-1.19
5217146_A_G	0.141	0.000306	0.000252	1.29	0.344	-1.29
5888824_G_C	0.183	0.209	0.000255	1.27	0.345	-1.35
821859_G_T	0.131	0.416	0.00026	1.89	0.53	-1.35
895860_T_C	0.0161	0.0018	0.000269	4.29	1.44	-1.17
1669239_C_A	0.0161	0.0018	0.000273	3.72	1.21	-1.16
1559204_A_T	0.0685	6.3e-05	0.000276	2.97	0.929	-1.3
4654365_G_A	0.0968	0.000441	0.000278	1.82	0.499	-1.27
675078_A_G	0.419	0.0854	0.000279	-1.16	0.337	-0.641
2738098_C_T	0.212	0.00271	0.000279	1.07	0.291	-1.33
246091_C_T	0.0685	0.000319	0.000281	3.19	0.944	-1.31
5154254_G_A	0.258	3.68e-06	0.000281	1.03	0.278	-1.38
1597350_A_G	0.0484	0.00174	0.000283	1.64	0.446	-1.18
3422754_C_G	0.0403	0.00336	0.000285	1.78	0.483	-1.17
463495_G_T	0.772	0.324	0.000287	1.81	0.587	-2.54
4238203_G_A	0.0141	9.65e-06	0.000289	4.84	0.74	-1.14
168655_A_G	0.0121	0.00156	0.000291	4.94	0.988	-1.14
955270_G_A	0.0121	0.00156	0.000291	4.94	0.988	-1.14
1022705_G_A	0.0121	0.00156	0.000291	4.94	0.988	-1.14
1077923_A_G	0.0121	0.00156	0.000291	4.94	0.988	-1.14
2101794_C_T	0.0121	0.00156	0.000291	4.94	0.988	-1.14
2496064_G_A	0.0121	0.00156	0.000291	4.94	0.988	-1.14
3062781_G_A	0.0121	0.00156	0.000291	4.94	0.988	-1.14
3084487_G_A	0.0121	0.00156	0.000291	4.94	0.988	-1.14
3126513_A_G	0.0121	0.00156	0.000291	4.94	0.988	-1.14
3849591_G_A	0.0121	0.00156	0.000291	4.94	0.988	-1.14
3850823_T_A	0.0121	0.00156	0.000291	4.94	0.988	-1.14
3851915_A_G	0.0121	0.00156	0.000291	4.94	0.988	-1.14
3909813_G_A	0.0121	0.00156	0.000291	4.94	0.988	-1.14
3910176_G_A	0.0121	0.00156	0.000291	4.94	0.988	-1.14
4309087_A_G	0.0121	0.00156	0.000291	4.94	0.988	-1.14
4600213_A_G	0.0121	0.00156	0.000291	4.94	0.988	-1.14
4633806_C_G	0.0121	0.00156	0.000291	4.94	0.988	-1.14
4875476_C_T	0.0121	0.00156	0.000291	4.94	0.988	-1.14
5046742_GCCAAC_TCCTAT	0.0121	0.00156	0.000291	4.94	0.988	-1.14
5125701_CTG_ATA	0.0121	0.00156	0.000291	4.94	0.988	-1.14
5134932_A_G	0.0121	0.00156	0.000291	4.94	0.988	-1.14
5134977_T_A	0.0121	0.00156	0.000291	4.94	0.988	-1.14
5284875_T_C	0.0121	0.00156	0.000291	4.94	0.988	-1.14
6126491_G_A	0.0121	0.00156	0.000291	4.94	0.988	-1.14
6205881_G_A	0.0121	0.00156	0.000291	4.94	0.988	-1.14
6205991_G_A	0.0121	0.00156	0.000291	4.94	0.988	-1.14
3979709_AGA_CGC	0.107	0.000889	0.000308	-2.25	0.693	-0.897
1361902_A_G	0.923	0.000687	0.00031	-1.36	0.373	0.153
3595285_A_G	0.0323	0.0314	0.000315	3.17	0.926	-1.22
1493608_T_C	0.125	4e-07	0.000318	1.17	0.319	-1.25
1257457_CC_TT	0.105	0.0011	0.00032	-2.41	0.742	-0.877
1924016_G_A	0.196	0.184	0.00032	1.07	0.293	-1.32
763617_C_A	0.0262	0.000426	0.000322	2.16	0.631	-1.15
5115632_T_C	0.0202	0.000114	0.000324	4.43	1.46	-1.18
4224275_G_C	0.391	0.00114	0.00033	-1.02	0.296	-0.726
5661741_AGCG_CGCA	0.0161	0.0018	0.000331	4.02	1.36	-1.16
2250709_A_G	0.137	0.391	0.000337	1.33	0.369	-1.3
5938842_G_T	0.371	0.296	0.000337	-1.42	0.428	-0.609
2389695_C_G	0.0504	0.013	0.000341	-3.97	1.51	-0.942
1924298_C_A	0.0988	0.487	0.00035	-2.11	0.766	-0.946
5396473_C_A	0.242	0.000352	0.000351	1.03	0.284	-1.36
161595_AG_A	0.0101	0.00019	0.000353	3.64	0.619	-1.11
3900061_A_C	0.0665	0.0184	0.000359	-2.36	0.823	-0.98
210439_C_T	0.0121	0.00156	0.00036	4.73	0.988	-1.14
532741_C_T	0.0121	0.00156	0.00036	4.73	0.988	-1.14
537179_C_T	0.0121	0.00156	0.00036	4.73	0.988	-1.14
775582_C_T	0.0121	0.00156	0.00036	4.73	0.988	-1.14
952438_A_T	0.0121	0.00156	0.00036	4.73	0.988	-1.14
2198428_TG_CT	0.0121	0.00156	0.00036	4.73	0.988	-1.14
2423908_GGGCCCGGC_G	0.0121	0.00156	0.00036	4.73	0.988	-1.14
3260288_C_T	0.0121	0.00156	0.00036	4.73	0.988	-1.14
3260332_G_A	0.0121	0.00156	0.00036	4.73	0.988	-1.14
3386099_C_T	0.0121	0.00156	0.00036	4.73	0.988	-1.14
3386268_GT_G	0.0121	0.00156	0.00036	4.73	0.988	-1.14
4267351_G_A	0.0121	0.00156	0.00036	4.73	0.988	-1.14
5006050_T_C	0.0121	0.00156	0.00036	4.73	0.988	-1.14
5415332_C_T	0.0121	0.00156	0.00036	4.73	0.988	-1.14
5503985_A_T	0.0121	0.00156	0.00036	4.73	0.988	-1.14
5945943_C_T	0.0121	0.00156	0.00036	4.73	0.988	-1.14
2904219_C_T	0.0927	0.00389	0.000361	-2.64	0.777	-0.876
3746707_A_C	0.69	0.0156	0.000361	-0.933	0.262	-0.467
16333_A_G	0.319	0.00103	0.000365	-1.01	0.298	-0.81
2522641_G_A	0.218	0.000106	0.000366	-1.15	0.349	-0.87
3679860_C_A	0.0181	0.00607	0.000367	4.33	1.47	-1.17
2703494_G_A	0.119	0.00024	0.000368	-1.79	0.594	-0.926
5154413_A_C	0.708	4.24e-06	0.000368	1.03	0.305	-1.85
3258934_G_C	0.0504	0.872	0.000373	-3.21	0.988	-0.956
5746319_C_T	0.206	0.000141	0.000379	-1.63	0.523	-0.794
2342531_C_T	0.0202	0.0158	0.000385	4.45	1.45	-1.19
5288247_G_A	0.0202	0.0158	0.000385	4.45	1.45	-1.19
6197939_G_A	0.262	0.047	0.000388	-1.34	0.417	-0.784
3283761_G_A	0.0141	0.000366	0.000389	2.76	1.03	-1.11
3398918_TG_T	0.0101	0.00019	0.000391	3.63	0.619	-1.11
1210363_AGGG_GGGA	0.0202	0.0158	0.000395	3.25	0.943	-1.17
2404385_C_G	0.143	0.000183	0.000396	-1.53	0.492	-0.91
5210050_TCG_T	0.0665	0.000807	0.000403	3.42	1.07	-1.32
2248196_GT_AC	0.0766	0.671	0.000404	-2.63	1.05	-0.945
2829154_G_A	0.0323	0.0143	0.000404	-3.53	0.675	-0.999
1658097_T_C	0.22	0.325	0.000414	-1.34	0.418	-0.831
3607595_T_C	0.113	0.0267	0.000415	-2.74	0.81	-0.828
1034464_G_A	0.0746	0.000401	0.000416	2.5	0.756	-1.28
4100051_G_A	0.0645	0.00188	0.000419	-2.24	1.19	-0.968
3273608_GATCA_CATCG	0.236	0.000908	0.00042	1.29	0.367	-1.41
5551062_C_T	0.0242	0.0118	0.00042	2.87	0.842	-1.18
1004955_T_C	0.109	0.655	0.000422	-2.25	0.688	-0.888
299302_T_C	0.591	5.34e-06	0.000432	0.949	0.279	-1.68
610021_G_A	0.19	3.29e-05	0.000432	-1.29	0.407	-0.889
3086613_GC_G	0.0605	0.000634	0.000432	3.51	1.14	-1.3
4494449_AT_TC	0.0363	0.000742	0.000433	3.67	1.18	-1.24
3242041_A_G	0.0141	0.000366	0.000438	2.73	1.03	-1.11
5118616_A_G	0.0262	0.000426	0.000438	4.22	1.39	-1.21
3101650_T_C	0.0383	0.00165	0.00044	1.77	0.503	-1.17
1869310_CC_TCG	0.0141	0.000366	0.000444	2.71	1.03	-1.11
5825730_C_A	0.0948	0.00322	0.000444	1.2	0.336	-1.22
2812006_CATT_GATC	0.0444	0.0166	0.000447	-2.73	1.15	-0.986
2475763_C_T	0.0242	0.0118	0.00045	2.97	0.884	-1.18
600353_G_A	0.0282	1.27e-08	0.000451	2.76	1.17	-1.14
2096469_C_G	0.0927	0.000334	0.000451	-2.1	0.766	-0.961
5966376_G_T	0.173	0.0646	0.000452	-1.98	0.637	-0.78
119413_G_C	0.0141	0.000366	0.000457	2.72	1.03	-1.11
4168301_C_T	0.0524	0.00697	0.000457	-2.52	1.17	-0.97
5046745_AAC_TAT	0.829	2.79e-06	0.000457	-1.09	0.307	-0.21
622277_C_T	0.379	0.406	0.000467	0.889	0.258	-1.46
2509001_C_G	0.0121	0.00156	0.000467	4.51	0.987	-1.13
5049086_G_A	0.0121	0.00156	0.000467	4.51	0.987	-1.13
5864593_G_A	0.0121	0.00156	0.000467	4.51	0.987	-1.13
5876881_G_A	0.0121	0.00156	0.000467	4.51	0.987	-1.13
5485787_T_A	0.0827	8.18e-06	0.000472	2.62	0.819	-1.32
5431164_GAAAC_AAAAA	0.107	0.000889	0.000483	-2.46	0.83	-0.864
2262524_C_T	0.0665	0.00151	0.000487	-2.31	1.19	-0.963
2377073_C_T	0.0181	0.00607	0.000492	4.05	1.36	-1.17
458641_G_A	0.125	0.000123	0.000493	1.32	0.372	-1.26
5853498_G_C	0.0806	0.00126	0.000494	-2.41	0.885	-0.955
5502982_C_A	0.0222	0.000466	0.000496	2.62	0.855	-1.14
151839_AAC_GAG	0.0161	0.0018	0.000504	3.63	1.26	-1.15
3261703_C_A	0.0141	0.000366	0.000515	2.69	1.03	-1.11
2703219_C_A	0.117	0.0003	0.000516	-1.76	0.596	-0.93
3801761_C_G	0.0202	0.000114	0.000525	4.27	1.44	-1.18
804677_G_A	0.0121	0.00156	0.000526	4.46	0.985	-1.13
2518677_G_A	0.0121	0.00156	0.000526	4.46	0.985	-1.13
3039741_T_G	0.228	0.219	0.000527	-1.44	0.461	-0.801
169938_G_T	0.308	0.00995	0.000531	-1.15	0.363	-0.772
5156132_G_A	0.0988	0.000629	0.000531	-1.78	0.632	-0.959
5191511_G_GC	0.0222	0.000466	0.000532	2.24	0.697	-1.14
1866149_C_T	0.0181	0.00607	0.000535	3.98	1.34	-1.17
3487274_GGC_G	0.0181	0.000456	0.000535	2.61	0.86	-1.14
995738_T_G	0.0121	0.00156	0.000543	4.35	0.987	-1.13
4365280_G_A	0.0121	0.00156	0.000543	4.35	0.987	-1.13
174695_C_T	0.0565	0.00451	0.000545	-2.23	1.18	-0.983
4216194_C_T	0.0121	0.00156	0.000552	4.47	0.984	-1.13
1377168_CT_GC	0.202	7.69e-05	0.000553	-1.21	0.379	-0.882
4056001_A_C	0.0101	0.00019	0.000554	3.59	0.612	-1.1
1638257_GGT_CG	0.188	0.0317	0.00056	0.974	0.279	-1.3
1324586_C_CGGG	0.0121	0.00156	0.000564	4.55	0.983	-1.13
3213036_T_G	0.0121	0.00156	0.000564	4.56	0.982	-1.13
3327586_TGC_CGG	0.0121	0.00156	0.000564	4.56	0.982	-1.13
5156124_A_C	0.0121	0.00156	0.000564	4.56	0.982	-1.13
3486087_G_C	0.0645	0.00188	0.000566	-2.24	1.22	-0.97
5289173_G_A	0.0262	0.000426	0.00057	2.05	0.624	-1.14
413676_G_A	0.0181	0.000456	0.000573	2.54	0.828	-1.13
1223227_C_T	0.194	0.00136	0.000573	1.06	0.304	-1.31
3193786_G_A	0.817	8.21e-07	0.000574	-1.1	0.314	-0.203
3953611_G_A	0.0161	0.0018	0.000574	2.64	0.839	-1.14
6071791_A_T	0.633	9.1e-05	0.000575	-0.918	0.269	-0.532
144154_C_A	0.0181	0.00607	0.000578	3.9	1.32	-1.17
799308_GCGTACGC_ACGTGCGT	0.0282	0.0446	0.000579	2.76	0.823	-1.2
844417_G_T	0.0161	0.0018	0.000579	3.47	1.21	-1.15
4594744_T_C	0.0343	0.000299	0.000579	1.78	0.531	-1.16
3779390_CCGGT_TCGGC	0.0343	0.0124	0.00058	2.66	0.826	-1.2
3515403_GGG_AGA	0.0907	0.0015	0.000581	-1.84	0.645	-0.963
5477394_CAC_TAG	0.0685	0.433	0.000581	2.59	0.857	-1.29
63442_C_T	0.0121	0.00156	0.000582	4.42	0.984	-1.13
1382693_C_G	0.0121	0.00156	0.000582	4.42	0.984	-1.13
1002303_G_C	0.173	0.19	0.000585	-1.6	0.524	-0.863
945621_A_C	0.252	0.00288	0.000591	1.04	0.299	-1.36
2189950_T_C	0.208	0.00911	0.000591	-1.23	0.394	-0.87
3799518_G_C	0.188	0.134	0.000592	-1.38	0.44	-0.865
1223170_GC_CT	0.319	1.23e-05	0.000593	-1.19	0.372	-0.745
5718864_A_C	0.157	0.00103	0.000599	-1.63	0.531	-0.869
2451185_A_G	0.0927	0.000334	0.0006	-2.23	0.805	-0.941
4823267_G_A	0.0202	0.00171	0.000604	2.74	0.882	-1.15
198720_AG_GC	0.101	0.00169	0.000612	-2.55	0.837	-0.863
5842110_C_A	0.0121	0.00156	0.000617	4.47	0.982	-1.13
5395912_T_G	0.0565	0.05	0.000621	-2.58	0.871	-0.983
2353444_G_A	0.0222	0.00496	0.000623	3	0.953	-1.17
4933795_G_T	0.0948	0.0092	0.000624	-2.6	0.803	-0.875
1409922_CG_C	0.0302	0.000365	0.000625	1.88	0.569	-1.15
5129363_G_A	0.163	0.482	0.000626	-2.12	0.732	-0.786
775411_G_C	0.0343	4.91e-09	0.000632	4.85	1.57	-1.26
4167631_G_T	0.0343	4.91e-09	0.000632	4.85	1.57	-1.26
5418665_G_A	0.0343	4.91e-09	0.000632	4.85	1.57	-1.26
3683654_T_G	0.0222	0.00496	0.000634	3.52	1.19	-1.18
60795_T_C	0.0161	0.0018	0.000637	3.42	1.16	-1.15
3819953_T_G	0.262	0.000876	0.000637	0.959	0.278	-1.36
4288649_G_A	0.0121	0.00156	0.00064	4.43	0.983	-1.13
5477647_T_C	0.0121	0.00156	0.00064	4.43	0.983	-1.13
285292_T_C	0.0887	0.000521	0.000641	-2.06	0.768	-0.968
5387980_T_C	0.113	6.02e-06	0.000642	1.41	0.412	-1.26
4619016_CCGAC_ACGAG	0.817	0.398	0.000646	1.33	0.431	-2.2
340899_CG_C	0.0101	0.00019	0.000649	3.54	0.614	-1.1
4036325_C_G	0.333	0.00238	0.000662	0.886	0.262	-1.41
4108106_C_T	0.0121	0.00156	0.000663	4.44	0.982	-1.13
4518874_C_G	0.0343	0.0491	0.000664	-3.53	0.856	-1
6058322_T_C	0.218	0.243	0.000664	-1.59	0.531	-0.793
4549151_G_GC	0.0444	0.00242	0.000674	1.6	0.466	-1.17
4348864_A_G	0.409	5.34e-06	0.000678	-0.947	0.289	-0.732
3138630_G_A	0.0544	0.0202	0.000683	-2.26	0.824	-0.995
4711425_GGCGC_AGCGG	0.0403	0.0256	0.000685	-3.26	0.869	-1
4421285_G_T	0.185	0.000153	0.00069	-1.29	0.414	-0.883
5440911_TG_T	0.0262	0.000426	0.000691	2.01	0.623	-1.14
3276002_TGGCCC_AGGCTA	0.214	0.0152	0.000693	1.4	0.416	-1.4
5216258_A_G	0.514	4.25e-05	0.000693	0.893	0.267	-1.56
763534_C_CG	0.0524	0.343	0.000695	-4.48	1.93	-0.956
1813744_G_C	0.202	9.75e-05	0.000698	0.988	0.288	-1.31
5080156_G_T	0.113	0.000367	0.000698	1.44	0.417	-1.26
4046240_CTCG_TTCC	0.0161	0.0018	0.000712	3.35	1.18	-1.14
3684414_C_T	0.0343	0.00223	0.000718	2.23	0.701	-1.17
1747513_A_G	0.0484	5.03e-07	0.000725	2.54	0.823	-1.21
765055_G_A	0.252	0.00603	0.000727	1	0.293	-1.36
1771223_C_T	0.56	3.15e-07	0.000729	-0.947	0.278	-0.573
1007044_TG_AA	0.0988	0.487	0.000732	-2.26	0.74	-0.904
4947529_C_T	0.103	0.00136	0.000733	-1.8	0.634	-0.945
14187_A_CC	0.175	0.000156	0.000734	-1.64	0.557	-0.841
4795397_G_A	0.0423	0.0852	0.000737	-4.25	1.78	-0.974
6058340_A_G	0.22	0.0855	0.000737	-1.5	0.499	-0.807
2560707_A_G	0.117	0.0003	0.000739	-1.9	0.656	-0.908
5118263_A_G	0.0786	1.15e-05	0.000739	2.62	0.848	-1.31
1446973_G_A	0.141	0.00069	0.000742	-2.09	0.709	-0.836
5403723_G_A	0.0806	0.00126	0.000745	-2.35	0.846	-0.954
6085210_A_G	0.0242	0.0347	0.000746	-3.62	0.668	-1.01
2584739_A_G	0.0625	0.173	0.000747	-2.55	0.87	-0.954
3683945_A_C	0.0222	0.00496	0.000748	3.39	1.15	-1.17
3614328_G_A	0.0907	0.0015	0.00075	-2.51	0.857	-0.898
4814401_ACCCCGGA_GTCCCATC	0.0444	0.00242	0.000757	1.61	0.473	-1.17
3442717_G_GC	0.133	0.000541	0.000758	-1.33	0.451	-0.945
79586_A_G	0.0161	8.54e-05	0.000759	4.82	1.1	-1.16
1625587_C_T	0.0161	8.54e-05	0.000759	4.82	1.1	-1.16
2289991_G_C	0.0161	8.54e-05	0.000759	4.82	1.1	-1.16
3326746_T_C	0.0161	8.54e-05	0.000759	4.82	1.1	-1.16
3883188_G_A	0.0161	8.54e-05	0.000759	4.82	1.1	-1.16
4041817_G_A	0.0161	8.54e-05	0.000759	4.82	1.1	-1.16
4126774_G_A	0.0161	8.54e-05	0.000759	4.82	1.1	-1.16
4354496_A_G	0.0161	8.54e-05	0.000759	4.82	1.1	-1.16
4362857_T_C	0.0161	8.54e-05	0.000759	4.82	1.1	-1.16
4848657_A_C	0.0161	8.54e-05	0.000759	4.82	1.1	-1.16
6084947_GCT_ACC	0.0161	8.54e-05	0.000759	4.82	1.1	-1.16
702871_G_A	0.0181	0.00607	0.000765	3.48	1.19	-1.16
4123542_C_T	0.181	0.00163	0.000773	-1.77	0.606	-0.808
4215541_G_T	0.0262	0.0244	0.000775	2.67	0.818	-1.19
6210448_T_C	0.736	0.000102	0.000776	0.96	0.3	-1.82
3216306_G_A	0.724	0.0546	0.000778	0.975	0.308	-1.83
4672851_CTAT_TTAC	0.0565	0.00451	0.000789	-2.2	1.19	-0.973
4672880_GC_AT	0.0565	0.00451	0.000789	-2.2	1.19	-0.973
2298400_G_C	0.0202	0.0158	0.000803	3.83	1.32	-1.17
2187954_C_G	0.0403	0.0157	0.000804	1.91	0.576	-1.18
3649412_GC_G	0.0625	0.00024	0.00081	1.34	0.397	-1.18
2451218_G_T	0.0907	0.000417	0.000819	-2.18	0.804	-0.947
3985530_C_T	0.0403	0.0157	0.000823	2.31	0.728	-1.2
5141527_A_G	0.0766	0.000687	0.000823	2.09	0.634	-1.25
7281_C_T	0.0625	0.00114	0.000826	3.26	1.09	-1.29
4159584_G_A	0.0121	0.0255	0.000828	3.26	1.14	-1.13
5414251_TTCG_T	0.0181	0.000456	0.000829	2.43	0.817	-1.13
1254555_A_T	0.262	0.000314	0.000834	-1.28	0.405	-0.787
5916417_T_TC	0.0181	0.000456	0.000835	2.47	0.832	-1.13
4636382_ACCG_GCCC	0.0222	0.000466	0.000837	2.16	0.696	-1.14
5781235_GA_G	0.0262	0.000426	0.000837	2	0.626	-1.14
1654426_A_AG	0.0363	0.0395	0.000846	-3.25	0.879	-1.01
527557_T_C	0.339	8.62e-05	0.000847	1.06	0.316	-1.47
5044966_ACG_GCA	0.454	0.000117	0.00085	-0.864	0.266	-0.72
2018134_TT_CG	0.2	0.174	0.000853	-2.02	0.732	-0.739
3667608_C_T	0.0181	0.000456	0.000862	3.72	1.31	-1.15
5016474_G_A	0.0988	0.00208	0.000862	-1.71	0.608	-0.956
1255792_T_TCGGC	0.0343	0.167	0.000867	-4.35	1.82	-0.982
4015206_G_A	0.218	3.76e-05	0.000868	-1.1	0.356	-0.885
1109132_C_A	0.0161	0.0018	0.00088	3.29	1.18	-1.14
2508468_G_A	0.0161	0.0018	0.00088	3.29	1.18	-1.14
5381403_G_T	0.0343	1.21e-07	0.000881	2.77	0.941	-1.17
863677_C_A	0.141	0.000905	0.000891	1.18	0.346	-1.26
2206416_TA_GT	0.0746	0.00567	0.000893	2.7	0.888	-1.31
3893335_T_G	0.101	0.000505	0.000893	-1.76	0.645	-0.958
535767_G_GC	0.0121	0.00156	0.000901	2.73	1.01	-1.11
5145797_C_T	0.706	7.09e-06	0.000902	-0.967	0.288	-0.424
2093204_C_T	0.0444	0.00242	0.000907	1.55	0.462	-1.17
3021642_T_C	0.0746	0.656	0.000909	2.26	0.741	-1.27
1972163_T_C	0.0282	0.00874	0.000914	2.56	0.816	-1.18
2223068_G_A	0.0262	0.00388	0.000914	2.6	0.862	-1.16
5182253_T_C	0.0222	0.0434	0.000917	-3.63	0.666	-1.01
3564330_CC_TT	0.105	0.0011	0.000919	-1.67	0.579	-0.948
2953162_GCGG_ACGC	0.0141	0.00689	0.000934	4.08	1.22	-1.14
2702902_C_T	0.0665	0.000807	0.00094	2.87	0.962	-1.28
2818277_A_C	0.0121	0.0255	0.000943	3.21	1.14	-1.13
3080431_G_C	0.514	0.0136	0.000943	0.859	0.266	-1.56
2701713_C_A	0.0585	0.00363	0.000947	-2.57	1.19	-0.961
5084438_C_G	0.0222	0.00496	0.000947	2.24	0.704	-1.14
3825869_C_A	0.133	0.000199	0.000961	1.21	0.359	-1.26
2591748_T_C	0.514	0.000126	0.000962	-0.805	0.246	-0.702
880760_A_G	0.0242	0.594	0.000966	-4.17	1.61	-1.01
2069255_C_T	0.0464	0.0045	0.000975	1.53	0.457	-1.17
2039198_G_C	0.306	4.77e-05	0.00098	-0.902	0.286	-0.842
2068529_G_A	0.0524	0.00557	0.000985	1.45	0.432	-1.17
463623_G_A	0.698	0.0798	0.000992	1.2	0.395	-1.95
3160883_C_T	0.262	0.000126	0.001	-0.976	0.314	-0.855
1500842_TG_T	0.0202	0.00171	0.00101	2.24	0.719	-1.13
3138605_C_T	0.0504	0.0307	0.00101	-2.22	0.826	-1
5156631_G_GC	0.0202	0.00171	0.00101	2.22	0.714	-1.14
6065809_G_C	0.0625	0.00234	0.00101	-1.96	1.18	-0.984
1480193_GT_G	0.133	0.000624	0.00102	1.22	0.363	-1.26
3780445_C_G	0.179	0.477	0.00102	-1.7	0.578	-0.81
4830712_CG_AA	0.0403	0.00336	0.00103	1.63	0.492	-1.16
6125708_C_T	0.0403	0.0575	0.00103	3.03	0.974	-1.22
2514234_TCGCT_GCGCA	0.0141	0.00689	0.00104	3.54	1.23	-1.13
161942_T_C	0.0585	0.00363	0.00105	-2.21	1.18	-0.974
2197822_GG_AT	0.123	0.000154	0.00105	-1.72	0.606	-0.926
5086407_TGAC_CGAG	0.0605	0.39	0.00105	2.36	0.793	-1.25
2173942_A_C	0.0282	0.0223	0.00106	-3.25	0.67	-1.01
2077159_C_A	0.847	0.000564	0.00107	1.31	0.444	-2.23
5867141_C_T	0.0786	0.000282	0.00107	1.95	0.618	-1.24
459004_A_T	0.0585	0.00363	0.00109	-2.63	1.19	-0.959
1345244_G_C	0.177	0.000126	0.0011	-1.18	0.4	-0.914
1617508_A_AG	0.0222	0.000466	0.00111	2.19	0.713	-1.14
2447745_G_T	0.0887	0.000521	0.00112	-2.12	0.796	-0.955
5290051_G_A	0.0242	0.00148	0.00112	2	0.635	-1.14
562687_G_A	0.0827	0.441	0.00113	1.89	0.608	-1.26
1398575_G_A	0.0222	0.00496	0.00113	2.67	0.882	-1.16
2590278_C_T	0.0323	0.00639	0.00113	2.03	0.629	-1.16
3486431_T_C	0.0665	0.00569	0.00114	-2.23	0.844	-0.986
4207280_G_A	0.341	0.0854	0.00114	0.862	0.264	-1.4
185468_G_A	0.0262	0.118	0.00115	-3.36	0.892	-1.02
3199200_GC_CT	0.0302	0.00297	0.00115	2.28	0.754	-1.16
4204483_A_AG	0.0101	0.00019	0.00115	3.38	0.613	-1.1
3813755_G_C	0.0968	0.000441	0.00116	1.52	0.462	-1.24
3216293_G_A	0.712	0.0708	0.00117	0.921	0.298	-1.77
2858324_G_C	0.77	0.00223	0.00118	-0.83	0.253	-0.461
5965435_G_A	0.147	0.000365	0.00118	-1.33	0.457	-0.924
971824_T_C	0.0565	0.00451	0.0012	-2.01	1.18	-0.988
4368582_C_T	0.0706	0.000569	0.0012	2.43	0.812	-1.26
415139_T_C	0.0907	0.0015	0.00121	-1.99	0.741	-0.951
1827763_A_AG	0.0181	0.000456	0.00121	2.35	0.817	-1.13
2018096_TT_CA	0.0706	0.000971	0.00122	-1.92	1.19	-0.976
4587963_CTCAA_TTCAG	0.0242	0.0347	0.00123	-3.32	0.667	-1.01
1462180_AG_A	0.0484	0.00174	0.00124	1.42	0.436	-1.17
4723251_A_G	0.0181	0.0683	0.00124	-3.89	0.587	-1.01
1609292_C_T	0.0222	0.00496	0.00125	2.11	0.669	-1.14
415552_C_A	0.778	0.000187	0.00126	1.26	0.422	-2.1
1512446_A_G	0.0302	0.00297	0.00126	2.33	0.778	-1.16
1667588_A_G	0.339	0.00636	0.00126	-1.06	0.348	-0.767
5467607_C_G	0.47	1.02e-06	0.00127	-0.817	0.259	-0.719
2933562_G_A	0.163	0.00149	0.00128	-1.34	0.454	-0.908
3130871_C_T	0.0907	0.0331	0.00128	1.16	0.35	-1.21
3206786_TA_T	0.0524	0.00125	0.00129	1.39	0.426	-1.17
536193_GGCCGT_CGCCAC	0.0444	0.0111	0.0013	1.81	0.574	-1.18
3426268_T_A	0.0544	0.416	0.0013	-2.91	1.12	-0.966
4354236_A_G	0.153	0.14	0.0013	-2.82	1.08	-0.695
1077308_TCACC_CCCCT	0.0121	0.0255	0.00131	3.08	1.13	-1.12
3347235_G_A	0.0746	0.000624	0.00131	-1.99	1.25	-0.965
4650371_C_T	0.0222	0.00496	0.00131	2.7	0.909	-1.16
5464511_G_A	0.0262	0.0244	0.00131	2	0.609	-1.15
413477_G_T	0.0141	0.00689	0.00132	3.99	1.21	-1.13
3057047_A_G	0.0181	0.00607	0.00132	4.16	1.47	-1.17
3244536_CC_TA	0.183	0.000793	0.00132	0.993	0.304	-1.29
4401317_G_A	0.0222	0.034	0.00132	2.72	0.852	-1.17
5121684_G_C	0.0141	0.00689	0.00132	3.99	1.21	-1.13
5282101_G_A	0.0141	0.00689	0.00132	3.99	1.21	-1.13
6021116_G_A	0.0141	0.00689	0.00132	3.99	1.21	-1.13
849176_T_C	0.0262	0.00388	0.00133	2.3	0.756	-1.16
5084648_A_G	0.502	0.00526	0.00133	0.781	0.246	-1.5
1680326_C_T	0.0665	0.00569	0.00134	-2.18	0.901	-1
1923407_C_G	0.925	0.0609	0.00134	2.04	0.794	-3
5313176_G_GC	0.0161	0.0018	0.00134	2.47	0.846	-1.13
408850_G_A	0.0121	0.00156	0.00135	2.63	1	-1.1
1577625_C_G	0.0141	0.00689	0.00135	4.14	1.2	-1.13
3486854_T_C	0.0444	6.39e-06	0.00135	2.15	0.676	-1.19
3750636_C_T	0.119	0.684	0.00135	1.66	0.531	-1.3
1294055_CGCCA_TGCCG	0.0202	0.0158	0.00136	3.83	1.36	-1.17
2348189_A_G	0.0202	0.0158	0.00136	3.83	1.36	-1.17
2348449_CGGCGGGTGGACGGC_GGGCATGTCGATGAG	0.0202	0.0158	0.00136	3.83	1.36	-1.17
5356588_CGAAG_TGAAA	0.137	0.000438	0.00136	1.17	0.356	-1.26
1880652_ATCGTGCGC_GTGGTACGT	0.216	0.000132	0.00137	-1.11	0.369	-0.874
2793698_GCGCT_ACGCC	0.212	0.447	0.00137	1.02	0.314	-1.32
4000314_G_A	0.0806	0.00126	0.00137	-1.84	0.739	-0.987
5080570_C_CG	0.157	0.00426	0.00137	1.18	0.363	-1.28
3826664_G_A	0.0383	0.00165	0.00138	1.59	0.496	-1.15
4315813_G_A	0.0464	0.0184	0.00138	1.51	0.46	-1.17
1732900_TGCCG_CGCCA	0.131	0.416	0.00139	1.16	0.355	-1.25
3700800_C_T	0.167	0.000367	0.00139	-1.18	0.405	-0.914
4127711_G_GC	0.0262	0.00388	0.00139	1.91	0.601	-1.14
4705439_C_T	0.119	0.177	0.00139	1.09	0.334	-1.23
888309_A_G	0.0181	0.00607	0.0014	3.45	1.26	-1.15
3937207_CCGA_TCGC	0.0141	0.00689	0.0014	3.46	1.22	-1.13
3937236_A_G	0.0141	0.00689	0.0014	3.46	1.22	-1.13
5938887_G_T	0.331	0.0987	0.0014	-1.24	0.413	-0.708
2865894_G_C	0.0121	0.00156	0.00141	2.64	1	-1.1
2867313_T_C	0.0121	0.00156	0.00141	2.64	1	-1.1
1489806_T_C	0.0302	0.0759	0.00142	-3.27	0.86	-1.01
4736491_G_A	0.276	0.000184	0.00142	-0.879	0.286	-0.866
4669503_T_G	0.0302	0.0179	0.00143	-3.07	0.68	-1.01
5883655_G_A	0.0141	0.00689	0.00144	2.43	1.22	-1.11
4144573_C_T	0.0685	0.00121	0.00145	-1.97	1.19	-0.977
904759_C_T	0.0121	0.0255	0.00146	2.98	1.13	-1.12
1268286_A_GG	0.0383	0.00165	0.00146	1.58	0.496	-1.15
1650358_A_G	0.161	0.144	0.00146	-1.31	0.44	-0.894
2274658_AGGT_GGGG	0.0121	0.00156	0.00146	2.63	1	-1.1
3285332_G_T	0.0121	0.00156	0.00146	2.61	1.01	-1.1
5871926_G_A	0.0121	0.00156	0.00146	2.62	1	-1.1
739930_GGGGC_AAGGA	0.0282	0.0223	0.00147	-3.14	0.674	-1.01
1563500_CT_TC	0.0121	0.00156	0.00147	2.63	1	-1.1
59189_C_T	0.0988	0.000695	0.00148	1.53	0.477	-1.25
1669578_G_C	0.0161	0.0206	0.00148	2.45	1.31	-1.12
134265_C_T	0.0121	0.00156	0.00149	2.6	1	-1.11
2451602_T_C	0.107	0.00275	0.00149	-1.61	0.576	-0.95
4428764_C_T	0.252	0.382	0.00149	0.944	0.297	-1.35
5746581_T_C	0.216	1.58e-05	0.00149	-1.27	0.433	-0.845
4417004_G_GC	0.0706	0.000971	0.0015	-1.9	1.19	-0.978
2386636_GACTT_AACCC	0.0181	0.00607	0.00151	3.28	1.17	-1.15
2889273_T_C	0.137	0.00721	0.00151	-1.87	0.65	-0.872
5046432_A_G	0.871	8.49e-05	0.00151	-1.07	0.331	-0.173
971723_C_T	0.0141	0.00689	0.00152	3.82	1.21	-1.13
4886764_TAGGGA_CAACTC	0.0141	0.00689	0.00152	3.82	1.21	-1.13
4887715_C_T	0.0141	0.00689	0.00152	3.82	1.21	-1.13
5156129_C_T	0.282	0.000157	0.00152	0.875	0.272	-1.35
5785558_C_T	0.0141	0.00689	0.00152	3.82	1.21	-1.13
5843889_C_A	0.0363	0.0395	0.00152	-2.51	1.14	-1
164114_A_G	0.0343	0.77	0.00154	-3.38	1.43	-1.02
550422_G_A	0.0181	0.00607	0.00154	3.06	1.07	-1.15
4428282_G_A	0.345	0.109	0.00154	0.919	0.289	-1.43
2096499_C_T	0.0665	0.00151	0.00155	-1.94	1.18	-0.981
4669332_T_G	0.0181	0.288	0.00155	-3.76	0.884	-1.02
675482_A_G	0.0645	0.841	0.00156	-3.28	1.31	-0.927
1511712_G_C	0.183	0.00134	0.00156	-1.12	0.386	-0.912
4666132_A_G	0.177	0.000956	0.00156	-1.29	0.445	-0.892
966950_C_A	0.0121	0.00156	0.00157	2.59	1	-1.1
3273376_G_C	0.115	4.36e-05	0.00157	1.4	0.44	-1.26
2921424_CT_GC	0.0726	0.0289	0.00158	-2.08	0.716	-0.954
4373638_G_A	0.0222	0.0434	0.00158	-3.36	0.663	-1.02
5317562_GC_G	0.0423	0.00633	0.00159	1.5	0.468	-1.16
5513490_G_T	0.192	0.000226	0.00159	-1.12	0.384	-0.901
5609581_T_C	0.0222	0.0434	0.00159	-3.45	0.665	-1.02
1381834_G_A	0.0181	0.00607	0.0016	3.47	1.25	-1.16
6125669_A_G	0.0585	5.83e-05	0.0016	2.88	0.955	-1.27
62429_C_T	0.466	0.00157	0.00161	0.778	0.251	-1.47
2814694_A_C	0.0565	0.0164	0.00161	-2.36	0.883	-0.99
3283336_CCG_C	0.0121	0.00156	0.00161	2.59	0.998	-1.1
5248777_G_A	0.0222	0.0434	0.00161	-3.42	0.666	-1.02
6107057_G_C	0.0222	0.0434	0.00161	-3.42	0.666	-1.02
3160173_A_C	0.0343	0.00223	0.00162	3.43	1.2	-1.21
5080294_C_T	0.145	0.000639	0.00162	1.18	0.367	-1.27
5169406_C_T	0.151	0.563	0.00162	1.45	0.457	-1.32
3865275_G_A	0.0242	0.0347	0.00163	-3.39	0.665	-1.02
4465483_T_G	0.0282	0.0446	0.00165	2.41	0.782	-1.18
4594555_T_G	0.131	0.000213	0.00165	-1.39	0.505	-0.947
5500344_T_C	0.0585	0.00161	0.00166	3.38	1.18	-1.29
501346_C_T	0.0806	0.0177	0.00167	1.15	0.357	-1.19
2276658_G_A	0.177	0.00207	0.00167	1.15	0.367	-1.32
4356170_ACGGCCAGGC_A	0.0282	0.0945	0.00167	-3.33	0.847	-1.02
693040_C_T	0.153	0.000564	0.00168	-1.29	0.441	-0.919
771354_CA_TG	0.127	0.00102	0.00168	-1.45	0.516	-0.931
1794844_G_GAGGCGCAGGGCGGGTAGCGCA	0.0121	0.00156	0.00168	2.59	1	-1.1
3050647_G_A	0.577	0.0252	0.00168	0.887	0.293	-1.62
31692_C_T	0.0181	0.000456	0.00169	4.28	1.5	-1.17
2264791_CGGCC_TGGCT	0.0181	0.000456	0.00169	4.28	1.5	-1.17
2758211_G_A	0.0202	0.00171	0.00169	2.54	0.906	-1.14
1841966_A_G	0.288	0.000316	0.00171	-1.16	0.397	-0.783
2680305_T_C	0.0302	0.996	0.00173	3.66	1.25	-1.22
2681072_G_A	0.0302	0.996	0.00173	3.66	1.25	-1.22
2681186_G_A	0.0302	0.996	0.00173	3.66	1.25	-1.22
675157_T_G	0.565	0.000148	0.00174	-0.773	0.249	-0.673
2348932_GA_AG	0.0262	0.0244	0.00174	3.48	1.23	-1.19
2349411_GGCCTGGCA_AGCCAGGCT	0.0262	0.0244	0.00174	3.48	1.23	-1.19
2820752_G_T	0.0242	0.0118	0.00175	1.99	0.634	-1.14
1434678_T_G	0.204	0.0826	0.00176	-1.42	0.512	-0.828
4939479_C_T	0.405	0.0783	0.00176	0.834	0.271	-1.44
947201_T_C	0.252	0.0531	0.00177	-1.29	0.452	-0.793
3335854_G_A	0.121	4.9e-05	0.00177	1.24	0.391	-1.25
3257933_G_A	0.0202	0.0909	0.00178	2.58	1.54	-1.15
753506_T_G	0.272	0.00647	0.00179	-0.905	0.307	-0.867
4731713_G_C	0.0988	0.0178	0.00179	1.08	0.337	-1.21
468486_A_G	0.0927	0.00121	0.0018	-1.63	0.63	-0.979
3504835_G_A	0.903	0.938	0.00181	2.01	0.788	-2.95
3574580_G_C	0.0867	0.000559	0.00181	1.71	0.555	-1.24
4726867_G_A	0.0323	0.0314	0.00181	1.85	0.592	-1.16
153839_G_A	0.0444	0.00386	0.00182	-2.71	0.692	-0.994
2428792_G_C	0.306	0.0353	0.00182	0.848	0.271	-1.37
3520507_C_G	0.0121	0.00156	0.00182	2.55	1	-1.1
5210906_GC_G	0.0706	0.000569	0.00182	1.18	0.373	-1.18
5406916_C_T	0.0565	0.0146	0.00183	1.86	0.613	-1.2
1202363_C_T	0.0444	0.0166	0.00184	-2.33	1.15	-0.996
3891872_T_C	0.0685	0.00139	0.00185	2.37	0.791	-1.25
5843859_A_G	0.0484	0.216	0.00185	-2.92	1.16	-0.973
3720092_T_C	0.0645	0.00704	0.00186	-2.42	0.882	-0.974
4517987_C_A	0.0746	0.0463	0.00186	1.59	0.516	-1.22
6083510_T_TCCCCGCCCAC	0.0202	0.23	0.00186	-3.47	0.889	-1.03
6240327_TGTGT_GGTGA	0.0786	0.0811	0.00188	1.61	0.51	-1.23
2260734_C_T	0.0746	0.00241	0.00189	-1.98	0.787	-0.982
2334671_G_A	0.0121	0.0255	0.00189	2.8	1.13	-1.12
2404707_G_C	0.155	0.000457	0.00189	-1.24	0.44	-0.922
4073194_C_T	0.0343	0.41	0.00189	2.9	0.978	-1.2
700222_C_T	0.0484	0.029	0.0019	1.87	0.607	-1.19
1310807_T_G	0.0343	0.00223	0.0019	1.61	0.52	-1.15
2994387_C_G	0.194	0.252	0.00192	1.21	0.384	-1.33
4211083_TGCC_GGCT	0.161	0.00447	0.00192	-1.51	0.543	-0.877
629751_C_T	0.0645	0.00197	0.00193	3.16	1.09	-1.29
1638027_C_A	0.188	0.0227	0.00194	-1.25	0.44	-0.883
2808571_GGTGTGC_AGCCTGT	0.123	0.00155	0.00194	-1.76	0.627	-0.898
2814702_G_GCGGAC	0.123	0.00428	0.00195	-2.34	0.841	-0.826
3745685_G_A	0.147	0.00243	0.00195	1.09	0.346	-1.26
4554425_TT_CC	0.0423	0.476	0.00196	2.62	0.886	-1.21
6209448_CCCCT_TCCCA	0.0302	0.0179	0.00196	-3	0.676	-1.01
866547_ATG_GTA	0.0222	0.034	0.00198	2.54	0.825	-1.16
4031104_T_C	0.784	0.176	0.002	1.02	0.352	-1.91
633372_C_T	0.238	0.00565	0.00201	0.896	0.287	-1.32
2437219_G_A	0.0383	0.0368	0.00201	2.72	0.915	-1.21
496635_T_C	0.0282	3.85e-07	0.00202	4.48	1.59	-1.21
562313_A_G	0.0282	3.85e-07	0.00202	4.48	1.59	-1.21
1393367_T_C	0.0282	3.85e-07	0.00202	4.48	1.59	-1.21
1445803_G_T	0.0282	3.85e-07	0.00202	4.48	1.59	-1.21
1986451_C_T	0.0282	3.85e-07	0.00202	4.48	1.59	-1.21
2285756_AGGGG_CGGGC	0.0282	3.85e-07	0.00202	4.48	1.59	-1.21
2625908_A_G	0.0988	0.00618	0.00202	-1.56	0.589	-0.967
3051516_GG_AA	0.0282	3.85e-07	0.00202	4.48	1.59	-1.21
3399686_C_T	0.0282	3.85e-07	0.00202	4.48	1.59	-1.21
3939221_T_C	0.0282	3.85e-07	0.00202	4.48	1.59	-1.21
3940467_C_G	0.0282	3.85e-07	0.00202	4.48	1.59	-1.21
4563341_G_T	0.0282	3.85e-07	0.00202	4.48	1.59	-1.21
4904108_A_G	0.0282	3.85e-07	0.00202	4.48	1.59	-1.21
5761374_A_T	0.0282	3.85e-07	0.00202	4.48	1.59	-1.21
5786300_T_C	0.0282	3.85e-07	0.00202	4.48	1.59	-1.21
5869940_G_A	0.0988	0.00208	0.00202	-1.67	0.614	-0.951
2100303_G_A	0.0806	0.000482	0.00203	1.78	0.586	-1.23
3193824_G_A	0.0524	0.00697	0.00203	-2.06	1.18	-0.985
4669090_C_A	0.147	0.486	0.00203	-1.57	0.558	-0.893
5046360_GAG_AAA	0.0202	0.0158	0.00204	2.72	0.917	-1.16
5747946_A_G	0.137	0.00105	0.00204	-1.88	0.677	-0.854
1151370_C_T	0.0121	0.0255	0.00205	2.76	1.12	-1.11
3823429_T_C	0.181	0.0339	0.00205	1.09	0.347	-1.3
4428356_G_A	0.188	0.104	0.00206	0.94	0.301	-1.28
1284338_G_A	0.0665	0.929	0.00207	-2.44	1.06	-0.971
2829385_G_A	0.0585	0.00161	0.00207	3.23	1.16	-1.28
3125414_T_C	0.444	0.0839	0.00207	0.778	0.255	-1.45
3705672_G_T	0.139	1.73e-05	0.00207	1.09	0.346	-1.25
4218348_C_T	0.704	0.0424	0.00207	1.04	0.365	-1.84
4814442_G_A	0.0706	0.00799	0.00207	1.26	0.403	-1.18
5169142_G_T	0.153	0.617	0.00207	1.43	0.46	-1.32
1474857_A_G	0.0181	0.288	0.00209	-3.79	0.866	-1.02
3276119_A_T	0.22	0.0274	0.0021	1.32	0.43	-1.39
622682_A_G	0.0202	0.00171	0.00211	2.06	0.707	-1.13
3286273_GACC_ACCT	0.0242	0.0118	0.00211	3.22	1.17	-1.18
784250_CCTGG_TCTGA	0.0181	0.00607	0.00212	2.98	1.11	-1.14
4632276_G_T	0.0242	0.0118	0.00212	1.96	0.635	-1.14
6071822_A_G	0.488	0.00342	0.00212	-0.797	0.264	-0.719
4731416_G_T	0.0585	0.00363	0.00213	-1.9	1.18	-0.991
5295074_C_A	0.0786	0.00156	0.00214	-1.8	0.745	-0.988
3084019_G_T	0.0262	0.00388	0.00215	2.12	0.727	-1.15
253805_C_T	0.0988	0.000695	0.00216	1.43	0.46	-1.23
5504661_A_G	0.298	0.0115	0.00216	-1.15	0.404	-0.774
5519599_A_T	0.0585	0.00363	0.00216	-2.45	1.19	-0.966
178255_G_A	0.0222	0.184	0.00219	-3.66	0.876	-1.02
2118879_G_A	0.0121	0.00156	0.00219	2.53	1	-1.1
2304847_A_C	0.0746	1.61e-05	0.00219	2.1	0.733	-1.25
6115301_T_C	0.0222	0.0434	0.00219	-3.25	0.664	-1.02
6194521_G_A	0.0121	0.0255	0.0022	2.8	1.12	-1.11
4354304_C_CG	0.21	0.184	0.00221	0.876	0.285	-1.29
991773_C_T	0.0121	0.00156	0.00222	4.37	0.977	-1.12
1324647_G_A	0.605	0.00623	0.00223	0.824	0.275	-1.61
3138823_A_G	0.159	0.000842	0.00223	-1.42	0.519	-0.884
3568955_G_T	0.244	0.065	0.00223	1.09	0.349	-1.36
4348020_A_C	0.123	0.00051	0.00223	-1.65	0.609	-0.919
1640328_G_T	0.0222	0.00496	0.00224	2.45	0.862	-1.15
2005023_C_G	0.504	0.000175	0.00224	0.772	0.254	-1.5
4542134_A_G	0.0222	0.034	0.00224	2.75	0.913	-1.16
1231213_C_A	0.0141	0.00689	0.00225	3.25	1.22	-1.12
2998002_G_A	0.0746	0.0463	0.00225	1.56	0.523	-1.22
3705560_C_T	0.0544	0.0056	0.00225	-2.48	1.19	-0.969
648705_C_CG	0.0282	0.00121	0.00226	1.75	0.587	-1.14
857511_C_T	0.0806	0.00433	0.00227	-2.1	0.758	-0.946
559387_C_G	0.0363	0.00925	0.00229	-3.61	0.686	-0.984
789979_A_G	0.0565	0.0146	0.00229	1.31	0.418	-1.17
1302468_GC_G	0.196	0.0018	0.00229	0.895	0.288	-1.28
3627390_TGC_GTGT	0.0544	0.0056	0.00229	-2.14	1.18	-0.981
1402110_AGC_GGA	0.492	0.00426	0.0023	0.775	0.26	-1.49
3253210_G_A	0.0141	0.00689	0.0023	3.14	1.22	-1.12
5155485_A_G	0.212	7.09e-06	0.0023	0.954	0.306	-1.3
443801_T_C	0.286	0.0799	0.00231	-0.866	0.296	-0.862
1680314_A_G	0.0625	0.00234	0.00232	-1.89	1.18	-0.985
2873740_T_C	0.234	0.0991	0.00232	-1.54	0.569	-0.77
4731781_G_A	0.0323	0.0143	0.00232	-2.95	0.679	-1.01
880985_C_T	0.0423	2.05e-06	0.00233	2.32	0.807	-1.18
895228_C_A	0.567	0.0157	0.00233	-0.802	0.267	-0.65
4045852_TA_C	0.0121	0.00156	0.00233	4.42	0.97	-1.12
4045906_GA_AG	0.0121	0.00156	0.00233	4.42	0.97	-1.12
5436015_G_A	0.0544	0.0056	0.00233	-2.06	1.18	-0.983
5775282_T_C	0.0786	0.00156	0.00233	-2.11	0.843	-0.96
59106_G_T	0.0625	0.0158	0.00234	1.26	0.403	-1.18
468395_C_T	0.0645	0.0225	0.00234	-2.15	0.782	-0.971
1133142_A_T	0.161	0.0161	0.00234	0.876	0.284	-1.24
2270783_C_T	0.137	0.00105	0.00234	-1.3	0.476	-0.935
3245650_G_A	0.0887	0.000236	0.00234	1.93	0.655	-1.28
4417387_T_C	0.0383	0.0368	0.00235	-4.44	1.97	-0.972
3273834_A_G	0.21	0.00998	0.00236	1.2	0.395	-1.35
2829336_T_C	0.155	0.00774	0.00237	-1.1	0.393	-0.943
3057760_T_C	0.0222	0.034	0.00238	2.55	0.845	-1.16
1420873_AAGTT_CAGTC	0.0786	0.016	0.00239	-1.85	0.688	-0.972
872962_G_A	0.0181	0.00607	0.0024	2.93	1.08	-1.14
2790800_C_A	0.0161	0.0018	0.0024	2.32	0.838	-1.12
2905679_G_C	0.0161	0.0018	0.0024	2.32	0.838	-1.12
404477_C_T	0.0202	0.00171	0.00241	2.05	0.714	-1.13
2063732_T_G	0.31	0.0796	0.00241	-0.971	0.34	-0.811
2250662_CTACA_ATACG	0.0585	0.00161	0.00241	3.15	1.16	-1.27
2928701_T_TC	0.0161	0.0018	0.00241	2.32	0.837	-1.12
2905105_G_A	0.0202	0.0544	0.00242	-3.37	0.659	-1.02
2905110_A_G	0.0202	0.0544	0.00242	-3.37	0.659	-1.02
2905119_T_G	0.0202	0.0544	0.00242	-3.37	0.659	-1.02
2905150_A_G	0.0202	0.0544	0.00242	-3.37	0.659	-1.02
3086540_TA_AG	0.679	0.169	0.00242	0.873	0.301	-1.7
3624165_T_C	0.0726	0.0835	0.00242	1.47	0.483	-1.21
1942010_G_A	0.0242	0.0118	0.00243	1.9	0.626	-1.14
3618533_A_AC	0.0867	0.0023	0.00243	-2.1	0.781	-0.935
5680878_C_T	0.0625	0.00234	0.00243	-1.89	1.18	-0.986
593265_A_G	0.0585	0.323	0.00244	1.52	0.486	-1.18
2830179_T_C	0.109	0.0377	0.00244	-2.15	0.746	-0.889
3418301_T_A	0.212	0.00649	0.00244	-1.62	0.595	-0.771
4727080_C_T	0.0343	0.0522	0.00244	1.78	0.583	-1.16
141790_G_T	0.0222	0.184	0.00245	-3.51	0.822	-1.03
2444449_G_T	0.0968	0.000782	0.00245	-1.78	0.68	-0.953
4713541_C_T	0.0383	0.119	0.00245	2.2	0.757	-1.2
1423869_AGCGTGGCGCCG_A	0.0121	0.00156	0.00246	2.48	1	-1.1
1971970_C_T	0.0202	0.0158	0.00246	3.34	1.24	-1.16
2246814_C_G	0.129	0.0331	0.00246	-1.2	0.442	-0.957
3084035_CG_TA	0.0262	0.00388	0.00246	2.08	0.725	-1.14
4165776_C_T	0.0887	0.00587	0.00246	-1.51	0.574	-0.98
2868918_C_T	0.0202	0.00171	0.00248	2.04	0.713	-1.13
85769_T_A	0.0907	0.00478	0.00249	-1.41	0.546	-0.983
4295014_GCT_TCC	0.0665	0.0855	0.00249	1.62	0.538	-1.2
4393949_GC_CA	0.0806	0.000482	0.00249	1.74	0.585	-1.23
5086397_G_A	0.0685	0.702	0.00249	2.33	0.858	-1.26
5479208_G_C	0.131	0.321	0.00249	-1.41	0.532	-0.935
6831_C_T	0.0101	0.00663	0.0025	4.45	0.968	-1.12
6961_G_T	0.0101	0.00663	0.0025	4.45	0.968	-1.12
19437_C_T	0.0101	0.00663	0.0025	4.45	0.968	-1.12
20196_C_T	0.0101	0.00663	0.0025	4.45	0.968	-1.12
23004_AGC_GGT	0.0101	0.00663	0.0025	4.45	0.968	-1.12
23079_G_A	0.0101	0.00663	0.0025	4.45	0.968	-1.12
28998_C_T	0.0101	0.00663	0.0025	4.45	0.968	-1.12
34442_C_G	0.0101	0.00663	0.0025	4.45	0.968	-1.12
34606_G_A	0.0101	0.00663	0.0025	4.45	0.968	-1.12
35633_C_T	0.0101	0.00663	0.0025	4.45	0.968	-1.12
38258_C_T	0.0101	0.00663	0.0025	4.45	0.968	-1.12
38399_CCAGC_TCAGT	0.0101	0.00663	0.0025	4.45	0.968	-1.12
51105_G_T	0.0101	0.00663	0.0025	4.45	0.968	-1.12
55919_G_T	0.0101	0.00663	0.0025	4.45	0.968	-1.12
60903_T_C	0.0101	0.00663	0.0025	4.45	0.968	-1.12
65908_G_T	0.0101	0.00663	0.0025	4.45	0.968	-1.12
70195_C_T	0.0101	0.00663	0.0025	4.45	0.968	-1.12
70291_C_G	0.0101	0.00663	0.0025	4.45	0.968	-1.12
71661_G_A	0.0101	0.00663	0.0025	4.45	0.968	-1.12
75695_A_G	0.0101	0.00663	0.0025	4.45	0.968	-1.12
76648_CGT_TGC	0.0101	0.00663	0.0025	4.45	0.968	-1.12
92852_C_T	0.0101	0.00663	0.0025	4.45	0.968	-1.12
110578_G_T	0.0101	0.00663	0.0025	4.45	0.968	-1.12
123868_A_G	0.0101	0.00663	0.0025	4.45	0.968	-1.12
134291_T_TGACA	0.0101	0.00663	0.0025	4.45	0.968	-1.12
138801_C_T	0.0101	0.00663	0.0025	4.45	0.968	-1.12
140171_G_A	0.0101	0.00663	0.0025	4.45	0.968	-1.12
146483_C_T	0.0101	0.00663	0.0025	4.45	0.968	-1.12
147437_T_C	0.0101	0.00663	0.0025	4.45	0.968	-1.12
147455_T_G	0.0101	0.00663	0.0025	4.45	0.968	-1.12
154133_G_A	0.0101	0.00663	0.0025	4.45	0.968	-1.12
154260_G_A	0.0101	0.00663	0.0025	4.45	0.968	-1.12
155966_C_T	0.0101	0.00663	0.0025	4.45	0.968	-1.12
165277_G_A	0.0101	0.00663	0.0025	4.45	0.968	-1.12
172920_A_C	0.0101	0.00663	0.0025	4.45	0.968	-1.12
184503_C_T	0.0101	0.00663	0.0025	4.45	0.968	-1.12
191676_C_T	0.0101	0.00663	0.0025	4.45	0.968	-1.12
199696_CGGCCGCGC_AGGGCGTGT	0.0101	0.00663	0.0025	4.45	0.968	-1.12
209068_T_C	0.0101	0.00663	0.0025	4.45	0.968	-1.12
218600_A_C	0.0101	0.00663	0.0025	4.45	0.968	-1.12
219310_C_T	0.0101	0.00663	0.0025	4.45	0.968	-1.12
222706_C_T	0.0101	0.00663	0.0025	4.45	0.968	-1.12
238325_A_G	0.0101	0.00663	0.0025	4.45	0.968	-1.12
241576_G_A	0.0101	0.00663	0.0025	4.45	0.968	-1.12
243836_G_A	0.0101	0.00663	0.0025	4.45	0.968	-1.12
250454_TCGC_T	0.0101	0.00663	0.0025	4.45	0.968	-1.12
251545_A_G	0.0101	0.00663	0.0025	4.45	0.968	-1.12
253941_GTC_ATT	0.0101	0.00663	0.0025	4.45	0.968	-1.12
259770_G_A	0.0101	0.00663	0.0025	4.45	0.968	-1.12
261117_C_T	0.0101	0.00663	0.0025	4.45	0.968	-1.12
262426_T_C	0.0101	0.00663	0.0025	4.45	0.968	-1.12
264519_CTGAA_ATGAG	0.0101	0.00663	0.0025	4.45	0.968	-1.12
265800_A_G	0.0101	0.00663	0.0025	4.45	0.968	-1.12
265982_G_A	0.0101	0.00663	0.0025	4.45	0.968	-1.12
268502_G_A	0.0101	0.00663	0.0025	4.45	0.968	-1.12
268929_C_G	0.0101	0.00663	0.0025	4.45	0.968	-1.12
275717_C_T	0.0101	0.00663	0.0025	4.45	0.968	-1.12
275726_C_G	0.0101	0.00663	0.0025	4.45	0.968	-1.12
276496_G_A	0.0101	0.00663	0.0025	4.45	0.968	-1.12
277162_G_A	0.0101	0.00663	0.0025	4.45	0.968	-1.12
281267_C_T	0.0101	0.00663	0.0025	4.45	0.968	-1.12
283907_G_T	0.0101	0.00663	0.0025	4.45	0.968	-1.12
287088_C_G	0.0101	0.00663	0.0025	4.45	0.968	-1.12
299317_G_A	0.0101	0.00663	0.0025	4.45	0.968	-1.12
302789_TCCCG_GCCTA	0.0101	0.00663	0.0025	4.45	0.968	-1.12
303544_G_A	0.0101	0.00663	0.0025	4.45	0.968	-1.12
318297_GCTT_ACTG	0.0101	0.00663	0.0025	4.45	0.968	-1.12
322002_C_T	0.0101	0.00663	0.0025	4.45	0.968	-1.12
322611_G_A	0.0101	0.00663	0.0025	4.45	0.968	-1.12
323358_C_T	0.0101	0.00663	0.0025	4.45	0.968	-1.12
325712_ACC_CCT	0.0101	0.00663	0.0025	4.45	0.968	-1.12
327219_C_T	0.0101	0.00663	0.0025	4.45	0.968	-1.12
329015_A_G	0.0101	0.00663	0.0025	4.45	0.968	-1.12
329889_T_G	0.0101	0.00663	0.0025	4.45	0.968	-1.12
352210_G_A	0.0101	0.00663	0.0025	4.45	0.968	-1.12
354362_TGCGCAGGGCGCC_T	0.0101	0.00663	0.0025	4.45	0.968	-1.12
376002_C_CA	0.0101	0.00663	0.0025	4.45	0.968	-1.12
376054_C_T	0.0101	0.00663	0.0025	4.45	0.968	-1.12
381481_A_T	0.0101	0.00663	0.0025	4.45	0.968	-1.12
382384_C_T	0.0101	0.00663	0.0025	4.45	0.968	-1.12
387447_C_T	0.0101	0.00663	0.0025	4.45	0.968	-1.12
389744_C_T	0.0101	0.00663	0.0025	4.45	0.968	-1.12
392528_A_G	0.0101	0.00663	0.0025	4.45	0.968	-1.12
399249_C_T	0.0101	0.00663	0.0025	4.45	0.968	-1.12
403132_G_GGCGGCAGGCCATTCTTGAACCGGT	0.0101	0.00663	0.0025	4.45	0.968	-1.12
403149_CGCATCG_GGCACCT	0.0101	0.00663	0.0025	4.45	0.968	-1.12
403838_G_A	0.0101	0.00663	0.0025	4.45	0.968	-1.12
408891_C_A	0.0101	0.00663	0.0025	4.45	0.968	-1.12
411387_C_T	0.0101	0.00663	0.0025	4.45	0.968	-1.12
412507_T_G	0.0101	0.00663	0.0025	4.45	0.968	-1.12
412925_A_G	0.0101	0.00663	0.0025	4.45	0.968	-1.12
422067_C_G	0.0101	0.00663	0.0025	4.45	0.968	-1.12
423506_A_T	0.0101	0.00663	0.0025	4.45	0.968	-1.12
428299_C_T	0.0101	0.00663	0.0025	4.45	0.968	-1.12
429342_T_C	0.0101	0.00663	0.0025	4.45	0.968	-1.12
434206_G_A	0.0101	0.00663	0.0025	4.45	0.968	-1.12
448460_C_T	0.0101	0.00663	0.0025	4.45	0.968	-1.12
456599_AAGCG_CAGCA	0.0101	0.00663	0.0025	4.45	0.968	-1.12
456670_G_T	0.0101	0.00663	0.0025	4.45	0.968	-1.12
458572_C_T	0.0101	0.00663	0.0025	4.45	0.968	-1.12
463926_TCCCA_ATCCAC	0.0101	0.00663	0.0025	4.45	0.968	-1.12
464249_G_A	0.0101	0.00663	0.0025	4.45	0.968	-1.12
464342_A_G	0.0101	0.00663	0.0025	4.45	0.968	-1.12
464938_G_A	0.0101	0.00663	0.0025	4.45	0.968	-1.12
465468_G_C	0.0101	0.00663	0.0025	4.45	0.968	-1.12
465697_C_G	0.0101	0.00663	0.0025	4.45	0.968	-1.12
469950_C_T	0.0101	0.00663	0.0025	4.45	0.968	-1.12
471322_G_A	0.0101	0.00663	0.0025	4.45	0.968	-1.12
475640_G_C	0.0101	0.00663	0.0025	4.45	0.968	-1.12
475985_C_T	0.0101	0.00663	0.0025	4.45	0.968	-1.12
484146_G_A	0.0101	0.00663	0.0025	4.45	0.968	-1.12
487996_A_G	0.0101	0.00663	0.0025	4.45	0.968	-1.12
494878_A_G	0.0101	0.00663	0.0025	4.45	0.968	-1.12
496303_GT_G	0.0101	0.00663	0.0025	4.45	0.968	-1.12
504060_G_A	0.0101	0.00663	0.0025	4.45	0.968	-1.12
508270_GTC_ATT	0.0101	0.00663	0.0025	4.45	0.968	-1.12
525428_C_T	0.0101	0.00663	0.0025	4.45	0.968	-1.12
525863_C_T	0.0101	0.00663	0.0025	4.45	0.968	-1.12
529881_GCAGG_ATAGC	0.0101	0.00663	0.0025	4.45	0.968	-1.12
529890_CCCCAT_TCCCGA	0.0101	0.00663	0.0025	4.45	0.968	-1.12
529928_TCA_ACT	0.0101	0.00663	0.0025	4.45	0.968	-1.12
529964_C_A	0.0101	0.00663	0.0025	4.45	0.968	-1.12
539270_G_C	0.0101	0.00663	0.0025	4.45	0.968	-1.12
539370_A_G	0.0101	0.00663	0.0025	4.45	0.968	-1.12
540681_C_T	0.0101	0.00663	0.0025	4.45	0.968	-1.12
541639_AC_TG	0.0101	0.00663	0.0025	4.45	0.968	-1.12
541994_G_A	0.0101	0.00663	0.0025	4.45	0.968	-1.12
544612_G_A	0.0101	0.00663	0.0025	4.45	0.968	-1.12
553805_T_G	0.0101	0.00663	0.0025	4.45	0.968	-1.12
565012_C_G	0.0101	0.00663	0.0025	4.45	0.968	-1.12
568843_CTG_TTT	0.0101	0.00663	0.0025	4.45	0.968	-1.12
574684_C_A	0.0101	0.00663	0.0025	4.45	0.968	-1.12
584516_A_C	0.0101	0.00663	0.0025	4.45	0.968	-1.12
590720_A_G	0.0101	0.00663	0.0025	4.45	0.968	-1.12
590832_G_A	0.0101	0.00663	0.0025	4.45	0.968	-1.12
590866_G_A	0.0101	0.00663	0.0025	4.45	0.968	-1.12
593116_G_T	0.0101	0.00663	0.0025	4.45	0.968	-1.12
600114_AG_GA	0.0101	0.00663	0.0025	4.45	0.968	-1.12
600511_A_G	0.0101	0.00663	0.0025	4.45	0.968	-1.12
609933_C_T	0.0101	0.00663	0.0025	4.45	0.968	-1.12
614419_G_A	0.0101	0.00663	0.0025	4.45	0.968	-1.12
622390_C_A	0.0101	0.00663	0.0025	4.45	0.968	-1.12
627472_AGGATCATAG_GGGGTTGTAA	0.0101	0.00663	0.0025	4.45	0.968	-1.12
627506_C_T	0.0101	0.00663	0.0025	4.45	0.968	-1.12
629084_GTTG_CTTA	0.0101	0.00663	0.0025	4.45	0.968	-1.12
635277_G_C	0.0101	0.00663	0.0025	4.45	0.968	-1.12
639939_C_G	0.0101	0.00663	0.0025	4.45	0.968	-1.12
643787_G_A	0.0101	0.00663	0.0025	4.45	0.968	-1.12
652309_G_C	0.0101	0.00663	0.0025	4.45	0.968	-1.12
658511_G_A	0.0101	0.00663	0.0025	4.45	0.968	-1.12
658847_GC_CT	0.0101	0.00663	0.0025	4.45	0.968	-1.12
659292_GC_CT	0.0101	0.00663	0.0025	4.45	0.968	-1.12
675078_AGCCGG_GGCCAGT	0.0101	0.00663	0.0025	4.45	0.968	-1.12
676276_C_T	0.0101	0.00663	0.0025	4.45	0.968	-1.12
678482_A_T	0.0101	0.00663	0.0025	4.45	0.968	-1.12
681370_T_C	0.0101	0.00663	0.0025	4.45	0.968	-1.12
683316_G_A	0.0101	0.00663	0.0025	4.45	0.968	-1.12
705739_A_C	0.0101	0.00663	0.0025	4.45	0.968	-1.12
711234_C_T	0.0101	0.00663	0.0025	4.45	0.968	-1.12
711363_G_C	0.0101	0.00663	0.0025	4.45	0.968	-1.12
714175_T_G	0.0101	0.00663	0.0025	4.45	0.968	-1.12
715644_C_T	0.0101	0.00663	0.0025	4.45	0.968	-1.12
721621_A_T	0.0101	0.00663	0.0025	4.45	0.968	-1.12
762864_G_T	0.0101	0.00663	0.0025	4.45	0.968	-1.12
775280_C_T	0.0101	0.00663	0.0025	4.45	0.968	-1.12
775424_GCCTT_ACCTC	0.0101	0.00663	0.0025	4.45	0.968	-1.12
777413_C_T	0.0101	0.00663	0.0025	4.45	0.968	-1.12
780190_G_C	0.0101	0.00663	0.0025	4.45	0.968	-1.12
781164_C_G	0.0101	0.00663	0.0025	4.45	0.968	-1.12
783290_C_T	0.0101	0.00663	0.0025	4.45	0.968	-1.12
784617_G_T	0.0101	0.00663	0.0025	4.45	0.968	-1.12
784634_A_C	0.0101	0.00663	0.0025	4.45	0.968	-1.12
799743_TC_CT	0.0101	0.00663	0.0025	4.45	0.968	-1.12
804159_T_C	0.0101	0.00663	0.0025	4.45	0.968	-1.12
814432_G_A	0.0101	0.00663	0.0025	4.45	0.968	-1.12
816234_C_T	0.0101	0.00663	0.0025	4.45	0.968	-1.12
818728_T_A	0.0101	0.00663	0.0025	4.45	0.968	-1.12
829066_GCGGCG_ATGGCT	0.0101	0.00663	0.0025	4.45	0.968	-1.12
829928_T_A	0.0101	0.00663	0.0025	4.45	0.968	-1.12
839754_G_C	0.0101	0.00663	0.0025	4.45	0.968	-1.12
848906_C_T	0.0101	0.00663	0.0025	4.45	0.968	-1.12
856057_G_A	0.0101	0.00663	0.0025	4.45	0.968	-1.12
856869_GTCCG_TTCCA	0.0101	0.00663	0.0025	4.45	0.968	-1.12
856913_G_A	0.0101	0.00663	0.0025	4.45	0.968	-1.12
856924_C_T	0.0101	0.00663	0.0025	4.45	0.968	-1.12
862348_T_A	0.0101	0.00663	0.0025	4.45	0.968	-1.12
865533_AAG_GAA	0.0101	0.00663	0.0025	4.45	0.968	-1.12
872293_T_C	0.0101	0.00663	0.0025	4.45	0.968	-1.12
881434_TC_CT	0.0101	0.00663	0.0025	4.45	0.968	-1.12
882636_A_C	0.0101	0.00663	0.0025	4.45	0.968	-1.12
884507_C_T	0.0101	0.00663	0.0025	4.45	0.968	-1.12
885616_CCCC_TCCT	0.0101	0.00663	0.0025	4.45	0.968	-1.12
886146_C_T	0.0101	0.00663	0.0025	4.45	0.968	-1.12
893455_G_A	0.0101	0.00663	0.0025	4.45	0.968	-1.12
895235_G_A	0.0101	0.00663	0.0025	4.45	0.968	-1.12
895626_C_T	0.0101	0.00663	0.0025	4.45	0.968	-1.12
897399_CA_TG	0.0101	0.00663	0.0025	4.45	0.968	-1.12
901285_G_T	0.0101	0.00663	0.0025	4.45	0.968	-1.12
901890_A_T	0.0101	0.00663	0.0025	4.45	0.968	-1.12
902921_G_T	0.0101	0.00663	0.0025	4.45	0.968	-1.12
904755_G_A	0.0101	0.00663	0.0025	4.45	0.968	-1.12
908314_C_A	0.0101	0.00663	0.0025	4.45	0.968	-1.12
926634_T_C	0.0101	0.00663	0.0025	4.45	0.968	-1.12
927474_A_G	0.0101	0.00663	0.0025	4.45	0.968	-1.12
929415_C_T	0.0101	0.00663	0.0025	4.45	0.968	-1.12
930560_G_T	0.0101	0.00663	0.0025	4.45	0.968	-1.12
935375_T_TA	0.0101	0.00663	0.0025	4.45	0.968	-1.12
943896_CGT_AGC	0.0101	0.00663	0.0025	4.45	0.968	-1.12
944123_C_T	0.0101	0.00663	0.0025	4.45	0.968	-1.12
944376_GTCGG_ATCGA	0.0101	0.00663	0.0025	4.45	0.968	-1.12
944544_C_T	0.0101	0.00663	0.0025	4.45	0.968	-1.12
944689_A_G	0.0101	0.00663	0.0025	4.45	0.968	-1.12
945223_T_C	0.0101	0.00663	0.0025	4.45	0.968	-1.12
955299_C_T	0.0101	0.00663	0.0025	4.45	0.968	-1.12
958069_C_T	0.0101	0.00663	0.0025	4.45	0.968	-1.12
962682_G_C	0.0101	0.00663	0.0025	4.45	0.968	-1.12
963484_G_A	0.0101	0.00663	0.0025	4.45	0.968	-1.12
964243_ACGCC_GCGCT	0.0101	0.00663	0.0025	4.45	0.968	-1.12
964649_G_A	0.0101	0.00663	0.0025	4.45	0.968	-1.12
967548_G_C	0.0101	0.00663	0.0025	4.45	0.968	-1.12
971699_G_T	0.0101	0.00663	0.0025	4.45	0.968	-1.12
971843_G_T	0.0101	0.00663	0.0025	4.45	0.968	-1.12
987886_G_A	0.0101	0.00663	0.0025	4.45	0.968	-1.12
992141_G_T	0.0101	0.00663	0.0025	4.45	0.968	-1.12
993131_A_G	0.0101	0.00663	0.0025	4.45	0.968	-1.12
993348_CG_C	0.0101	0.00663	0.0025	4.45	0.968	-1.12
994309_T_C	0.0101	0.00663	0.0025	4.45	0.968	-1.12
997871_C_T	0.0101	0.00663	0.0025	4.45	0.968	-1.12
1001964_C_T	0.0101	0.00663	0.0025	4.45	0.968	-1.12
1002655_G_A	0.0101	0.00663	0.0025	4.45	0.968	-1.12
1006912_C_T	0.0101	0.00663	0.0025	4.45	0.968	-1.12
1009169_C_T	0.0101	0.00663	0.0025	4.45	0.968	-1.12
1010061_A_G	0.0101	0.00663	0.0025	4.45	0.968	-1.12
1016949_C_A	0.0101	0.00663	0.0025	4.45	0.968	-1.12
1018783_G_T	0.0101	0.00663	0.0025	4.45	0.968	-1.12
1020483_C_T	0.0101	0.00663	0.0025	4.45	0.968	-1.12
1026220_CCC_TCT	0.0101	0.00663	0.0025	4.45	0.968	-1.12
1036673_G_A	0.0101	0.00663	0.0025	4.45	0.968	-1.12
1037649_C_T	0.0101	0.00663	0.0025	4.45	0.968	-1.12
1041313_T_C	0.0101	0.00663	0.0025	4.45	0.968	-1.12
1048226_C_T	0.0101	0.00663	0.0025	4.45	0.968	-1.12
1050747_A_C	0.0101	0.00663	0.0025	4.45	0.968	-1.12
1069025_ACTCG_GCTCA	0.0101	0.00663	0.0025	4.45	0.968	-1.12
1069110_T_G	0.0101	0.00663	0.0025	4.45	0.968	-1.12
1069142_TGAGC_CGAGT	0.0101	0.00663	0.0025	4.45	0.968	-1.12
1069170_GCG_TCC	0.0101	0.00663	0.0025	4.45	0.968	-1.12
1069182_ACC_GTT	0.0101	0.00663	0.0025	4.45	0.968	-1.12
1071027_C_T	0.0101	0.00663	0.0025	4.45	0.968	-1.12
1071128_GG_CT	0.0101	0.00663	0.0025	4.45	0.968	-1.12
1071870_G_A	0.0101	0.00663	0.0025	4.45	0.968	-1.12
1078140_G_T	0.0101	0.00663	0.0025	4.45	0.968	-1.12
1078189_C_G	0.0101	0.00663	0.0025	4.45	0.968	-1.12
1079495_C_T	0.0101	0.00663	0.0025	4.45	0.968	-1.12
1084873_C_T	0.0101	0.00663	0.0025	4.45	0.968	-1.12
1086017_CGCG_TGCA	0.0101	0.00663	0.0025	4.45	0.968	-1.12
1092020_G_A	0.0101	0.00663	0.0025	4.45	0.968	-1.12
1092825_GAGGGTGATGT_G	0.0101	0.00663	0.0025	4.45	0.968	-1.12
1108087_C_T	0.0101	0.00663	0.0025	4.45	0.968	-1.12
1113441_G_T	0.0101	0.00663	0.0025	4.45	0.968	-1.12
1114835_C_T	0.0101	0.00663	0.0025	4.45	0.968	-1.12
1114897_T_G	0.0101	0.00663	0.0025	4.45	0.968	-1.12
1115116_C_T	0.0101	0.00663	0.0025	4.45	0.968	-1.12
1120591_C_T	0.0101	0.00663	0.0025	4.45	0.968	-1.12
1122420_GCTGC_ACTGT	0.0101	0.00663	0.0025	4.45	0.968	-1.12
1125675_C_T	0.0101	0.00663	0.0025	4.45	0.968	-1.12
1132415_G_A	0.0101	0.00663	0.0025	4.45	0.968	-1.12
1136392_C_A	0.0101	0.00663	0.0025	4.45	0.968	-1.12
1137839_T_C	0.0101	0.00663	0.0025	4.45	0.968	-1.12
1140087_C_T	0.0101	0.00663	0.0025	4.45	0.968	-1.12
1154046_G_T	0.0101	0.00663	0.0025	4.45	0.968	-1.12
1169436_A_G	0.0101	0.00663	0.0025	4.45	0.968	-1.12
1187410_G_T	0.0101	0.00663	0.0025	4.45	0.968	-1.12
1189845_A_G	0.0101	0.00663	0.0025	4.45	0.968	-1.12
1191951_C_T	0.0101	0.00663	0.0025	4.45	0.968	-1.12
1195345_GCCG_CCCA	0.0101	0.00663	0.0025	4.45	0.968	-1.12
1198606_C_G	0.0101	0.00663	0.0025	4.45	0.968	-1.12
1199754_G_C	0.0101	0.00663	0.0025	4.45	0.968	-1.12
1205652_A_C	0.0101	0.00663	0.0025	4.45	0.968	-1.12
1209911_AC_GT	0.0101	0.00663	0.0025	4.45	0.968	-1.12
1215612_C_T	0.0101	0.00663	0.0025	4.45	0.968	-1.12
1216009_CAC_TAT	0.0101	0.00663	0.0025	4.45	0.968	-1.12
1216678_G_A	0.0101	0.00663	0.0025	4.45	0.968	-1.12
1218188_C_T	0.0101	0.00663	0.0025	4.45	0.968	-1.12
1224128_C_T	0.0101	0.00663	0.0025	4.45	0.968	-1.12
1224497_CT_C	0.0101	0.00663	0.0025	4.45	0.968	-1.12
1225719_C_T	0.0101	0.00663	0.0025	4.45	0.968	-1.12
1226073_C_T	0.0101	0.00663	0.0025	4.45	0.968	-1.12
1234764_C_T	0.0101	0.00663	0.0025	4.45	0.968	-1.12
1237227_G_A	0.0101	0.00663	0.0025	4.45	0.968	-1.12
1240255_C_T	0.0101	0.00663	0.0025	4.45	0.968	-1.12
1240966_G_A	0.0101	0.00663	0.0025	4.45	0.968	-1.12
1243063_T_C	0.0101	0.00663	0.0025	4.45	0.968	-1.12
1243568_C_CA	0.0101	0.00663	0.0025	4.45	0.968	-1.12
1247083_GATC_AATT	0.0101	0.00663	0.0025	4.45	0.968	-1.12
1247184_T_C	0.0101	0.00663	0.0025	4.45	0.968	-1.12
1248466_T_A	0.0101	0.00663	0.0025	4.45	0.968	-1.12
1248803_A_G	0.0101	0.00663	0.0025	4.45	0.968	-1.12
1248983_GGCGAA_AGTGAG	0.0101	0.00663	0.0025	4.45	0.968	-1.12
1254655_C_T	0.0101	0.00663	0.0025	4.45	0.968	-1.12
1258340_C_T	0.0101	0.00663	0.0025	4.45	0.968	-1.12
1258365_C_T	0.0101	0.00663	0.0025	4.45	0.968	-1.12
1269754_GGGGCGCCCCT_G	0.0101	0.00663	0.0025	4.45	0.968	-1.12
1271014_C_A	0.0101	0.00663	0.0025	4.45	0.968	-1.12
1286110_C_T	0.0101	0.00663	0.0025	4.45	0.968	-1.12
1287612_G_A	0.0101	0.00663	0.0025	4.45	0.968	-1.12
1309951_A_C	0.0101	0.00663	0.0025	4.45	0.968	-1.12
1312506_G_A	0.0101	0.00663	0.0025	4.45	0.968	-1.12
1312902_G_C	0.0101	0.00663	0.0025	4.45	0.968	-1.12
1317883_C_T	0.0101	0.00663	0.0025	4.45	0.968	-1.12
1323434_T_G	0.0101	0.00663	0.0025	4.45	0.968	-1.12
1324152_CGAAG_TGAGA	0.0101	0.00663	0.0025	4.45	0.968	-1.12
1330003_A_G	0.0101	0.00663	0.0025	4.45	0.968	-1.12
1333175_C_T	0.0101	0.00663	0.0025	4.45	0.968	-1.12
1336137_G_A	0.0101	0.00663	0.0025	4.45	0.968	-1.12
1340253_C_T	0.0101	0.00663	0.0025	4.45	0.968	-1.12
1343523_C_A	0.0101	0.00663	0.0025	4.45	0.968	-1.12
1343540_C_T	0.0101	0.00663	0.0025	4.45	0.968	-1.12
1344905_A_C	0.0101	0.00663	0.0025	4.45	0.968	-1.12
1344954_C_T	0.0101	0.00663	0.0025	4.45	0.968	-1.12
1346510_C_G	0.0101	0.00663	0.0025	4.45	0.968	-1.12
1346618_C_T	0.0101	0.00663	0.0025	4.45	0.968	-1.12
1355488_C_A	0.0101	0.00663	0.0025	4.45	0.968	-1.12
1362032_C_A	0.0101	0.00663	0.0025	4.45	0.968	-1.12
1362939_G_T	0.0101	0.00663	0.0025	4.45	0.968	-1.12
1363436_T_G	0.0101	0.00663	0.0025	4.45	0.968	-1.12
1363932_C_T	0.0101	0.00663	0.0025	4.45	0.968	-1.12
1364079_C_T	0.0101	0.00663	0.0025	4.45	0.968	-1.12
1366389_AC_GT	0.0101	0.00663	0.0025	4.45	0.968	-1.12
1370963_G_A	0.0101	0.00663	0.0025	4.45	0.968	-1.12
1371103_A_C	0.0101	0.00663	0.0025	4.45	0.968	-1.12
1371455_ACG_TCA	0.0101	0.00663	0.0025	4.45	0.968	-1.12
1375004_T_C	0.0101	0.00663	0.0025	4.45	0.968	-1.12
1377082_C_T	0.0101	0.00663	0.0025	4.45	0.968	-1.12
1381367_A_G	0.0101	0.00663	0.0025	4.45	0.968	-1.12
1386686_C_T	0.0464	0.0031	0.0025	-2.61	0.689	-1
1389102_G_T	0.0101	0.00663	0.0025	4.45	0.968	-1.12
1389460_G_T	0.0101	0.00663	0.0025	4.45	0.968	-1.12
1389702_A_C	0.0101	0.00663	0.0025	4.45	0.968	-1.12
1394588_C_T	0.0101	0.00663	0.0025	4.45	0.968	-1.12
1398316_G_A	0.0101	0.00663	0.0025	4.45	0.968	-1.12
1402737_G_C	0.0101	0.00663	0.0025	4.45	0.968	-1.12
1403996_C_G	0.0101	0.00663	0.0025	4.45	0.968	-1.12
1406886_C_T	0.0101	0.00663	0.0025	4.45	0.968	-1.12
1408012_T_C	0.0101	0.00663	0.0025	4.45	0.968	-1.12
1408154_C_T	0.0101	0.00663	0.0025	4.45	0.968	-1.12
1410975_G_A	0.0101	0.00663	0.0025	4.45	0.968	-1.12
1414139_G_T	0.0101	0.00663	0.0025	4.45	0.968	-1.12
1415496_A_T	0.0101	0.00663	0.0025	4.45	0.968	-1.12
1417939_C_CA	0.0101	0.00663	0.0025	4.45	0.968	-1.12
1427577_T_G	0.0101	0.00663	0.0025	4.45	0.968	-1.12
1444542_GGCGA_AGCGC	0.0101	0.00663	0.0025	4.45	0.968	-1.12
1445720_C_T	0.0101	0.00663	0.0025	4.45	0.968	-1.12
1453133_T_C	0.0101	0.00663	0.0025	4.45	0.968	-1.12
1461673_C_T	0.0101	0.00663	0.0025	4.45	0.968	-1.12
1462791_G_T	0.0101	0.00663	0.0025	4.45	0.968	-1.12
1463236_G_A	0.0101	0.00663	0.0025	4.45	0.968	-1.12
1464205_G_A	0.0101	0.00663	0.0025	4.45	0.968	-1.12
1466777_G_T	0.0101	0.00663	0.0025	4.45	0.968	-1.12
1474557_G_A	0.0101	0.00663	0.0025	4.45	0.968	-1.12
1474744_C_AG	0.0101	0.00663	0.0025	4.45	0.968	-1.12
1475591_C_T	0.0101	0.00663	0.0025	4.45	0.968	-1.12
1475634_GG_TA	0.0101	0.00663	0.0025	4.45	0.968	-1.12
1475938_G_C	0.0101	0.00663	0.0025	4.45	0.968	-1.12
1480598_T_A	0.0101	0.00663	0.0025	4.45	0.968	-1.12
1489972_G_C	0.0101	0.00663	0.0025	4.45	0.968	-1.12
1492922_C_T	0.0101	0.00663	0.0025	4.45	0.968	-1.12
1496076_C_A	0.0101	0.00663	0.0025	4.45	0.968	-1.12
1497483_G_A	0.0101	0.00663	0.0025	4.45	0.968	-1.12
1507452_TT_AC	0.0101	0.00663	0.0025	4.45	0.968	-1.12
1508831_C_T	0.0101	0.00663	0.0025	4.45	0.968	-1.12
1514745_CTGC_TTGG	0.0101	0.00663	0.0025	4.45	0.968	-1.12
1514936_A_G	0.0101	0.00663	0.0025	4.45	0.968	-1.12
1517163_CGGTCA_GGGCCT	0.0101	0.00663	0.0025	4.45	0.968	-1.12
1550994_CGTC_TGTT	0.0101	0.00663	0.0025	4.45	0.968	-1.12
1551011_G_A	0.0101	0.00663	0.0025	4.45	0.968	-1.12
1551302_G_T	0.0101	0.00663	0.0025	4.45	0.968	-1.12
1554358_TG_T	0.0101	0.00663	0.0025	4.45	0.968	-1.12
1554587_ACGG_A	0.0101	0.00663	0.0025	4.45	0.968	-1.12
1571282_G_A	0.0101	0.00663	0.0025	4.45	0.968	-1.12
1577320_A_T	0.0101	0.00663	0.0025	4.45	0.968	-1.12
1577757_C_A	0.0101	0.00663	0.0025	4.45	0.968	-1.12
1579208_A_G	0.0101	0.00663	0.0025	4.45	0.968	-1.12
1583740_C_G	0.0101	0.00663	0.0025	4.45	0.968	-1.12
1590527_G_T	0.0101	0.00663	0.0025	4.45	0.968	-1.12
1593394_G_C	0.0101	0.00663	0.0025	4.45	0.968	-1.12
1595902_CT_GC	0.0101	0.00663	0.0025	4.45	0.968	-1.12
1607626_C_T	0.0101	0.00663	0.0025	4.45	0.968	-1.12
1614083_GTCG_TTCA	0.0101	0.00663	0.0025	4.45	0.968	-1.12
1615586_C_T	0.0101	0.00663	0.0025	4.45	0.968	-1.12
1618352_C_T	0.0101	0.00663	0.0025	4.45	0.968	-1.12
1633571_CTCCAGCGG_C	0.0101	0.00663	0.0025	4.45	0.968	-1.12
1637776_G_A	0.0101	0.00663	0.0025	4.45	0.968	-1.12
1638220_C_T	0.0101	0.00663	0.0025	4.45	0.968	-1.12
1638356_G_T	0.0101	0.00663	0.0025	4.45	0.968	-1.12
1639246_G_C	0.0101	0.00663	0.0025	4.45	0.968	-1.12
1639964_C_T	0.0101	0.00663	0.0025	4.45	0.968	-1.12
1647714_T_A	0.0101	0.00663	0.0025	4.45	0.968	-1.12
1655052_C_T	0.0101	0.00663	0.0025	4.45	0.968	-1.12
1657706_G_T	0.0101	0.00663	0.0025	4.45	0.968	-1.12
1658364_C_T	0.0101	0.00663	0.0025	4.45	0.968	-1.12
1660215_G_A	0.0101	0.00663	0.0025	4.45	0.968	-1.12
1663197_A_G	0.0101	0.00663	0.0025	4.45	0.968	-1.12
1666374_G_T	0.0101	0.00663	0.0025	4.45	0.968	-1.12
1666623_A_G	0.0101	0.00663	0.0025	4.45	0.968	-1.12
1668326_GCC_ACT	0.0101	0.00663	0.0025	4.45	0.968	-1.12
1669830_C_T	0.0101	0.00663	0.0025	4.45	0.968	-1.12
1669889_G_A	0.0101	0.00663	0.0025	4.45	0.968	-1.12
1673091_CT_C	0.0101	0.00663	0.0025	4.45	0.968	-1.12
1674928_C_T	0.0101	0.00663	0.0025	4.45	0.968	-1.12
1679283_A_G	0.0101	0.00663	0.0025	4.45	0.968	-1.12
1680224_AG_A	0.0101	0.00663	0.0025	4.45	0.968	-1.12
1684075_C_T	0.0101	0.00663	0.0025	4.45	0.968	-1.12
1685774_G_A	0.0101	0.00663	0.0025	4.45	0.968	-1.12
1700205_GG_AC	0.0101	0.00663	0.0025	4.45	0.968	-1.12
1707025_CGT_TGC	0.0101	0.00663	0.0025	4.45	0.968	-1.12
1708782_C_T	0.0101	0.00663	0.0025	4.45	0.968	-1.12
1736576_G_A	0.0101	0.00663	0.0025	4.45	0.968	-1.12
1741934_T_G	0.0101	0.00663	0.0025	4.45	0.968	-1.12
1744288_CCACCGT_TCACTGC	0.0101	0.00663	0.0025	4.45	0.968	-1.12
1745436_T_A	0.0101	0.00663	0.0025	4.45	0.968	-1.12
1746287_GG_AA	0.0101	0.00663	0.0025	4.45	0.968	-1.12
1749791_TGGGC_AGGGT	0.0101	0.00663	0.0025	4.45	0.968	-1.12
1749817_C_T	0.0101	0.00663	0.0025	4.45	0.968	-1.12
1750226_G_A	0.0101	0.00663	0.0025	4.45	0.968	-1.12
1768065_CATG_TATA	0.0101	0.00663	0.0025	4.45	0.968	-1.12
1772403_G_C	0.0101	0.00663	0.0025	4.45	0.968	-1.12
1773254_G_A	0.0101	0.00663	0.0025	4.45	0.968	-1.12
1773603_G_A	0.0101	0.00663	0.0025	4.45	0.968	-1.12
1796889_C_T	0.0101	0.00663	0.0025	4.45	0.968	-1.12
1796988_C_T	0.0101	0.00663	0.0025	4.45	0.968	-1.12
1797910_GGC_AGT	0.0101	0.00663	0.0025	4.45	0.968	-1.12
1807602_GTTTT_ATTTC	0.0101	0.00663	0.0025	4.45	0.968	-1.12
1810800_CCGAC_TCGAT	0.0101	0.00663	0.0025	4.45	0.968	-1.12
1812071_G_A	0.0101	0.00663	0.0025	4.45	0.968	-1.12
1812222_G_A	0.0101	0.00663	0.0025	4.45	0.968	-1.12
1812287_G_C	0.0101	0.00663	0.0025	4.45	0.968	-1.12
1818346_G_A	0.0101	0.00663	0.0025	4.45	0.968	-1.12
1830413_ACGC_GCGT	0.0101	0.00663	0.0025	4.45	0.968	-1.12
1830444_C_T	0.0101	0.00663	0.0025	4.45	0.968	-1.12
1841175_C_T	0.0101	0.00663	0.0025	4.45	0.968	-1.12
1857092_G_T	0.0101	0.00663	0.0025	4.45	0.968	-1.12
1857262_G_A	0.0101	0.00663	0.0025	4.45	0.968	-1.12
1862671_CGCCT_TGCCG	0.0101	0.00663	0.0025	4.45	0.968	-1.12
1863498_G_A	0.0101	0.00663	0.0025	4.45	0.968	-1.12
1865421_G_T	0.0101	0.00663	0.0025	4.45	0.968	-1.12
1866921_C_T	0.0101	0.00663	0.0025	4.45	0.968	-1.12
1871766_C_T	0.0101	0.00663	0.0025	4.45	0.968	-1.12
1871927_G_A	0.0101	0.00663	0.0025	4.45	0.968	-1.12
1872027_A_G	0.0101	0.00663	0.0025	4.45	0.968	-1.12
1878445_C_T	0.0101	0.00663	0.0025	4.45	0.968	-1.12
1880643_G_A	0.0101	0.00663	0.0025	4.45	0.968	-1.12
1889176_T_G	0.0101	0.00663	0.0025	4.45	0.968	-1.12
1893513_C_T	0.0101	0.00663	0.0025	4.45	0.968	-1.12
1908914_G_C	0.0101	0.00663	0.0025	4.45	0.968	-1.12
1916951_A_G	0.0101	0.00663	0.0025	4.45	0.968	-1.12
1922873_C_T	0.0101	0.00663	0.0025	4.45	0.968	-1.12
1923306_G_T	0.0101	0.00663	0.0025	4.45	0.968	-1.12
1923749_G_A	0.0101	0.00663	0.0025	4.45	0.968	-1.12
1923754_C_T	0.0101	0.00663	0.0025	4.45	0.968	-1.12
1925704_C_T	0.0101	0.00663	0.0025	4.45	0.968	-1.12
1925777_C_T	0.0101	0.00663	0.0025	4.45	0.968	-1.12
1927059_G_T	0.0101	0.00663	0.0025	4.45	0.968	-1.12
1931076_C_T	0.0101	0.00663	0.0025	4.45	0.968	-1.12
1937693_C_A	0.0101	0.00663	0.0025	4.45	0.968	-1.12
1949527_C_T	0.0101	0.00663	0.0025	4.45	0.968	-1.12
1949757_A_G	0.0101	0.00663	0.0025	4.45	0.968	-1.12
1958750_G_A	0.0101	0.00663	0.0025	4.45	0.968	-1.12
1968784_C_G	0.0101	0.00663	0.0025	4.45	0.968	-1.12
1981463_TGC_CGG	0.0101	0.00663	0.0025	4.45	0.968	-1.12
1983165_G_A	0.0101	0.00663	0.0025	4.45	0.968	-1.12
1986157_C_G	0.0101	0.00663	0.0025	4.45	0.968	-1.12
1986306_GGGG_CGGA	0.0101	0.00663	0.0025	4.45	0.968	-1.12
1986383_G_A	0.0101	0.00663	0.0025	4.45	0.968	-1.12
1998364_T_G	0.0101	0.00663	0.0025	4.45	0.968	-1.12
2007142_A_G	0.0101	0.00663	0.0025	4.45	0.968	-1.12
2008874_C_T	0.0101	0.00663	0.0025	4.45	0.968	-1.12
2016754_CC_AT	0.0101	0.00663	0.0025	4.45	0.968	-1.12
2016835_AGGA_GGG	0.0101	0.00663	0.0025	4.45	0.968	-1.12
2021720_A_G	0.0101	0.00663	0.0025	4.45	0.968	-1.12
2025759_C_T	0.0101	0.00663	0.0025	4.45	0.968	-1.12
2026350_C_T	0.0101	0.00663	0.0025	4.45	0.968	-1.12
2029422_C_T	0.0101	0.00663	0.0025	4.45	0.968	-1.12
2031264_G_A	0.0101	0.00663	0.0025	4.45	0.968	-1.12
2031694_GTG_ATA	0.0101	0.00663	0.0025	4.45	0.968	-1.12
2033980_C_CTCCGCGCGAGGT	0.0101	0.00663	0.0025	4.45	0.968	-1.12
2034319_C_T	0.0101	0.00663	0.0025	4.45	0.968	-1.12
2034471_G_T	0.0101	0.00663	0.0025	4.45	0.968	-1.12
2036063_TC_GT	0.0101	0.00663	0.0025	4.45	0.968	-1.12
2036358_A_G	0.0101	0.00663	0.0025	4.45	0.968	-1.12
2045348_A_C	0.0101	0.00663	0.0025	4.45	0.968	-1.12
2055559_C_T	0.0101	0.00663	0.0025	4.45	0.968	-1.12
2058712_T_C	0.0101	0.00663	0.0025	4.45	0.968	-1.12
2058759_T_C	0.0101	0.00663	0.0025	4.45	0.968	-1.12
2079363_CT_TC	0.0101	0.00663	0.0025	4.45	0.968	-1.12
2083056_GAGG_AAGC	0.0101	0.00663	0.0025	4.45	0.968	-1.12
2091046_CCTG_TCTC	0.0101	0.00663	0.0025	4.45	0.968	-1.12
2093885_G_C	0.0101	0.00663	0.0025	4.45	0.968	-1.12
2098145_A_G	0.0101	0.00663	0.0025	4.45	0.968	-1.12
2098706_A_G	0.0101	0.00663	0.0025	4.45	0.968	-1.12
2102085_G_A	0.0101	0.00663	0.0025	4.45	0.968	-1.12
2102393_C_T	0.0101	0.00663	0.0025	4.45	0.968	-1.12
2104473_G_T	0.0101	0.00663	0.0025	4.45	0.968	-1.12
2106034_G_A	0.0101	0.00663	0.0025	4.45	0.968	-1.12
2116296_GGGCAG_AAGCAA	0.0101	0.00663	0.0025	4.45	0.968	-1.12
2128000_C_T	0.0101	0.00663	0.0025	4.45	0.968	-1.12
2130718_C_T	0.0101	0.00663	0.0025	4.45	0.968	-1.12
2130781_C_A	0.0101	0.00663	0.0025	4.45	0.968	-1.12
2140563_A_G	0.0101	0.00663	0.0025	4.45	0.968	-1.12
2141710_C_T	0.0101	0.00663	0.0025	4.45	0.968	-1.12
2145259_GA_AG	0.0101	0.00663	0.0025	4.45	0.968	-1.12
2149712_GGCGAGTCGCTCT_G	0.0101	0.00663	0.0025	4.45	0.968	-1.12
2156442_A_T	0.0101	0.00663	0.0025	4.45	0.968	-1.12
2159196_G_C	0.0101	0.00663	0.0025	4.45	0.968	-1.12
2164874_T_G	0.0101	0.00663	0.0025	4.45	0.968	-1.12
2165808_G_A	0.0101	0.00663	0.0025	4.45	0.968	-1.12
2166284_TGGGAA_CTGGAG	0.0101	0.00663	0.0025	4.45	0.968	-1.12
2166522_T_A	0.0101	0.00663	0.0025	4.45	0.968	-1.12
2169326_G_A	0.0101	0.00663	0.0025	4.45	0.968	-1.12
2173937_G_C	0.0101	0.00663	0.0025	4.45	0.968	-1.12
2179379_T_A	0.0101	0.00663	0.0025	4.45	0.968	-1.12
2181002_CGTTC_TGTTT	0.0101	0.00663	0.0025	4.45	0.968	-1.12
2182691_C_T	0.0101	0.00663	0.0025	4.45	0.968	-1.12
2184321_GTGCC_ATGGT	0.0101	0.00663	0.0025	4.45	0.968	-1.12
2192323_G_A	0.0101	0.00663	0.0025	4.45	0.968	-1.12
2192379_G_A	0.0101	0.00663	0.0025	4.45	0.968	-1.12
2198370_G_C	0.0101	0.00663	0.0025	4.45	0.968	-1.12
2200690_C_T	0.0101	0.00663	0.0025	4.45	0.968	-1.12
2204215_G_A	0.0101	0.00663	0.0025	4.45	0.968	-1.12
2206878_G_A	0.0101	0.00663	0.0025	4.45	0.968	-1.12
2211975_T_C	0.0101	0.00663	0.0025	4.45	0.968	-1.12
2213244_CG_C	0.0101	0.00663	0.0025	4.45	0.968	-1.12
2216007_G_T	0.0101	0.00663	0.0025	4.45	0.968	-1.12
2220569_GAC_CCA	0.0101	0.00663	0.0025	4.45	0.968	-1.12
2222842_TGAC_CGAT	0.0101	0.00663	0.0025	4.45	0.968	-1.12
2224167_C_T	0.0101	0.00663	0.0025	4.45	0.968	-1.12
2227092_A_G	0.0101	0.00663	0.0025	4.45	0.968	-1.12
2239304_G_T	0.0101	0.00663	0.0025	4.45	0.968	-1.12
2239452_C_T	0.0101	0.00663	0.0025	4.45	0.968	-1.12
2239687_G_A	0.0101	0.00663	0.0025	4.45	0.968	-1.12
2241442_C_G	0.0101	0.00663	0.0025	4.45	0.968	-1.12
2246360_CCAGG_TCAGA	0.0101	0.00663	0.0025	4.45	0.968	-1.12
2250970_CC_TT	0.0101	0.00663	0.0025	4.45	0.968	-1.12
2258317_G_A	0.0101	0.00663	0.0025	4.45	0.968	-1.12
2260741_CT_C	0.0101	0.00663	0.0025	4.45	0.968	-1.12
2266868_T_C	0.0101	0.00663	0.0025	4.45	0.968	-1.12
2267071_C_T	0.0101	0.00663	0.0025	4.45	0.968	-1.12
2281290_CGAGA_GCAGG	0.0101	0.00663	0.0025	4.45	0.968	-1.12
2282732_G_A	0.0101	0.00663	0.0025	4.45	0.968	-1.12
2282925_A_G	0.0101	0.00663	0.0025	4.45	0.968	-1.12
2283992_ATAGG_GTAGC	0.0101	0.00663	0.0025	4.45	0.968	-1.12
2284354_G_A	0.0101	0.00663	0.0025	4.45	0.968	-1.12
2291593_G_A	0.0101	0.00663	0.0025	4.45	0.968	-1.12
2293891_G_C	0.0101	0.00663	0.0025	4.45	0.968	-1.12
2301348_G_A	0.0101	0.00663	0.0025	4.45	0.968	-1.12
2305695_A_C	0.0101	0.00663	0.0025	4.45	0.968	-1.12
2321427_TG_GA	0.0101	0.00663	0.0025	4.45	0.968	-1.12
2330228_C_A	0.0101	0.00663	0.0025	4.45	0.968	-1.12
2336123_AG_GC	0.0101	0.00663	0.0025	4.45	0.968	-1.12
2338032_TGGT_AGGC	0.0101	0.00663	0.0025	4.45	0.968	-1.12
2338820_G_T	0.0101	0.00663	0.0025	4.45	0.968	-1.12
2340019_C_T	0.0101	0.00663	0.0025	4.45	0.968	-1.12
2350064_C_G	0.0101	0.00663	0.0025	4.45	0.968	-1.12
2354188_C_T	0.0101	0.00663	0.0025	4.45	0.968	-1.12
2365786_G_C	0.0101	0.00663	0.0025	4.45	0.968	-1.12
2368245_G_C	0.0101	0.00663	0.0025	4.45	0.968	-1.12
2382175_C_T	0.0101	0.00663	0.0025	4.45	0.968	-1.12
2385023_T_G	0.0101	0.00663	0.0025	4.45	0.968	-1.12
2386404_T_C	0.0101	0.00663	0.0025	4.45	0.968	-1.12
2386978_TGGCGCCC_CGGAGCCG	0.0101	0.00663	0.0025	4.45	0.968	-1.12
2396902_CG_TA	0.0101	0.00663	0.0025	4.45	0.968	-1.12
2397135_G_A	0.0101	0.00663	0.0025	4.45	0.968	-1.12
2397514_AGGA_CGGG	0.0101	0.00663	0.0025	4.45	0.968	-1.12
2397936_T_C	0.0101	0.00663	0.0025	4.45	0.968	-1.12
2398953_G_A	0.0101	0.00663	0.0025	4.45	0.968	-1.12
2401281_C_T	0.0101	0.00663	0.0025	4.45	0.968	-1.12
2401606_G_A	0.0101	0.00663	0.0025	4.45	0.968	-1.12
2419991_CCTGA_TCTGC	0.0101	0.00663	0.0025	4.45	0.968	-1.12
2423811_TATG_CATT	0.0101	0.00663	0.0025	4.45	0.968	-1.12
2426343_T_G	0.0101	0.00663	0.0025	4.45	0.968	-1.12
2427568_C_T	0.0101	0.00663	0.0025	4.45	0.968	-1.12
2431456_C_A	0.0101	0.00663	0.0025	4.45	0.968	-1.12
2433365_A_C	0.0101	0.00663	0.0025	4.45	0.968	-1.12
2433372_C_G	0.0101	0.00663	0.0025	4.45	0.968	-1.12
2435914_G_A	0.0101	0.00663	0.0025	4.45	0.968	-1.12
2436301_G_A	0.0101	0.00663	0.0025	4.45	0.968	-1.12
2444573_A_G	0.0101	0.00663	0.0025	4.45	0.968	-1.12
2444799_TTAAGGGCGATG_T	0.0101	0.00663	0.0025	4.45	0.968	-1.12
2447372_C_T	0.0101	0.00663	0.0025	4.45	0.968	-1.12
2447742_CCCG_TCCT	0.0101	0.00663	0.0025	4.45	0.968	-1.12
2450191_T_C	0.0101	0.00663	0.0025	4.45	0.968	-1.12
2452029_G_A	0.0101	0.00663	0.0025	4.45	0.968	-1.12
2455990_GAA_AAG	0.0101	0.00663	0.0025	4.45	0.968	-1.12
2456576_G_A	0.0101	0.00663	0.0025	4.45	0.968	-1.12
2459048_GT_G	0.0101	0.00663	0.0025	4.45	0.968	-1.12
2461639_TTACAAC_CTACCAT	0.0101	0.00663	0.0025	4.45	0.968	-1.12
2464312_C_G	0.0101	0.00663	0.0025	4.45	0.968	-1.12
2472409_G_T	0.0101	0.00663	0.0025	4.45	0.968	-1.12
2480755_G_T	0.0101	0.00663	0.0025	4.45	0.968	-1.12
2483076_G_A	0.0101	0.00663	0.0025	4.45	0.968	-1.12
2487818_A_G	0.0101	0.00663	0.0025	4.45	0.968	-1.12
2490187_C_G	0.0101	0.00663	0.0025	4.45	0.968	-1.12
2492868_C_G	0.0101	0.00663	0.0025	4.45	0.968	-1.12
2493031_CGCGACGGCGAGG_TGCGCCGCCAGCC	0.0101	0.00663	0.0025	4.45	0.968	-1.12
2493049_GA_G	0.0101	0.00663	0.0025	4.45	0.968	-1.12
2493077_C_G	0.0101	0.00663	0.0025	4.45	0.968	-1.12
2499067_GCA_ACG	0.0101	0.00663	0.0025	4.45	0.968	-1.12
2499107_G_A	0.0101	0.00663	0.0025	4.45	0.968	-1.12
2500091_G_C	0.0101	0.00663	0.0025	4.45	0.968	-1.12
2504334_ACG_GCA	0.0101	0.00663	0.0025	4.45	0.968	-1.12
2505789_A_G	0.0101	0.00663	0.0025	4.45	0.968	-1.12
2506598_CC_TA	0.0101	0.00663	0.0025	4.45	0.968	-1.12
2506617_C_T	0.0101	0.00663	0.0025	4.45	0.968	-1.12
2510645_ACT_GCC	0.0101	0.00663	0.0025	4.45	0.968	-1.12
2512018_T_C	0.0101	0.00663	0.0025	4.45	0.968	-1.12
2512155_C_G	0.0101	0.00663	0.0025	4.45	0.968	-1.12
2512611_G_A	0.0101	0.00663	0.0025	4.45	0.968	-1.12
2516001_G_A	0.0101	0.00663	0.0025	4.45	0.968	-1.12
2516348_TA_GG	0.0101	0.00663	0.0025	4.45	0.968	-1.12
2517184_C_T	0.0101	0.00663	0.0025	4.45	0.968	-1.12
2523525_C_T	0.0101	0.00663	0.0025	4.45	0.968	-1.12
2523780_G_A	0.0101	0.00663	0.0025	4.45	0.968	-1.12
2527710_G_A	0.0101	0.00663	0.0025	4.45	0.968	-1.12
2528048_G_A	0.0101	0.00663	0.0025	4.45	0.968	-1.12
2532659_G_A	0.0101	0.00663	0.0025	4.45	0.968	-1.12
2535299_GGGT_AGGG	0.0101	0.00663	0.0025	4.45	0.968	-1.12
2554318_C_G	0.0101	0.00663	0.0025	4.45	0.968	-1.12
2554580_G_A	0.0101	0.00663	0.0025	4.45	0.968	-1.12
2558907_G_A	0.0101	0.00663	0.0025	4.45	0.968	-1.12
2561830_G_C	0.0101	0.00663	0.0025	4.45	0.968	-1.12
2562481_C_T	0.0101	0.00663	0.0025	4.45	0.968	-1.12
2562660_G_A	0.0101	0.00663	0.0025	4.45	0.968	-1.12
2564196_CCAGT_GCAGC	0.0101	0.00663	0.0025	4.45	0.968	-1.12
2564270_G_A	0.0101	0.00663	0.0025	4.45	0.968	-1.12
2564404_G_A	0.0101	0.00663	0.0025	4.45	0.968	-1.12
2566712_A_G	0.0101	0.00663	0.0025	4.45	0.968	-1.12
2570030_GTA_ATG	0.0101	0.00663	0.0025	4.45	0.968	-1.12
2584133_C_G	0.0101	0.00663	0.0025	4.45	0.968	-1.12
2587428_G_A	0.0101	0.00663	0.0025	4.45	0.968	-1.12
2589355_C_A	0.0101	0.00663	0.0025	4.45	0.968	-1.12
2591215_C_T	0.0101	0.00663	0.0025	4.45	0.968	-1.12
2605720_G_A	0.0101	0.00663	0.0025	4.45	0.968	-1.12
2607554_A_T	0.0101	0.00663	0.0025	4.45	0.968	-1.12
2629579_A_G	0.0101	0.00663	0.0025	4.45	0.968	-1.12
2645378_G_A	0.0101	0.00663	0.0025	4.45	0.968	-1.12
2650521_A_C	0.0101	0.00663	0.0025	4.45	0.968	-1.12
2683551_C_G	0.0101	0.00663	0.0025	4.45	0.968	-1.12
2696939_TGCCG_GGCCA	0.0101	0.00663	0.0025	4.45	0.968	-1.12
2706149_GGACC_AGACA	0.0101	0.00663	0.0025	4.45	0.968	-1.12
2706194_T_G	0.0101	0.00663	0.0025	4.45	0.968	-1.12
2706256_C_T	0.0101	0.00663	0.0025	4.45	0.968	-1.12
2706355_G_A	0.0101	0.00663	0.0025	4.45	0.968	-1.12
2707588_G_A	0.0101	0.00663	0.0025	4.45	0.968	-1.12
2707598_G_A	0.0101	0.00663	0.0025	4.45	0.968	-1.12
2707961_G_A	0.0101	0.00663	0.0025	4.45	0.968	-1.12
2708535_C_A	0.0101	0.00663	0.0025	4.45	0.968	-1.12
2720963_C_T	0.0101	0.00663	0.0025	4.45	0.968	-1.12
2721816_G_A	0.0101	0.00663	0.0025	4.45	0.968	-1.12
2724558_G_A	0.0101	0.00663	0.0025	4.45	0.968	-1.12
2728045_G_A	0.0101	0.00663	0.0025	4.45	0.968	-1.12
2737568_G_T	0.0101	0.00663	0.0025	4.45	0.968	-1.12
2737592_CAT_TAC	0.0101	0.00663	0.0025	4.45	0.968	-1.12
2738869_G_A	0.0101	0.00663	0.0025	4.45	0.968	-1.12
2749293_ACC_GCT	0.0101	0.00663	0.0025	4.45	0.968	-1.12
2751753_C_A	0.0101	0.00663	0.0025	4.45	0.968	-1.12
2754243_G_A	0.0101	0.00663	0.0025	4.45	0.968	-1.12
2754467_G_A	0.0101	0.00663	0.0025	4.45	0.968	-1.12
2756109_G_A	0.0101	0.00663	0.0025	4.45	0.968	-1.12
2758427_G_A	0.0101	0.00663	0.0025	4.45	0.968	-1.12
2763117_C_T	0.0101	0.00663	0.0025	4.45	0.968	-1.12
2773470_T_C	0.0101	0.00663	0.0025	4.45	0.968	-1.12
2773571_T_C	0.0101	0.00663	0.0025	4.45	0.968	-1.12
2781885_CTCCC_TTCCT	0.0101	0.00663	0.0025	4.45	0.968	-1.12
2782117_C_T	0.0101	0.00663	0.0025	4.45	0.968	-1.12
2791392_C_G	0.0101	0.00663	0.0025	4.45	0.968	-1.12
2791493_C_G	0.0101	0.00663	0.0025	4.45	0.968	-1.12
2796140_T_C	0.0101	0.00663	0.0025	4.45	0.968	-1.12
2799796_G_A	0.0101	0.00663	0.0025	4.45	0.968	-1.12
2800740_CC_TA	0.0101	0.00663	0.0025	4.45	0.968	-1.12
2805923_A_C	0.0101	0.00663	0.0025	4.45	0.968	-1.12
2807547_C_T	0.0101	0.00663	0.0025	4.45	0.968	-1.12
2810780_G_A	0.0101	0.00663	0.0025	4.45	0.968	-1.12
2815595_T_C	0.0101	0.00663	0.0025	4.45	0.968	-1.12
2819344_GG_AT	0.0101	0.00663	0.0025	4.45	0.968	-1.12
2819524_CT_TC	0.0101	0.00663	0.0025	4.45	0.968	-1.12
2819808_C_T	0.0101	0.00663	0.0025	4.45	0.968	-1.12
2889080_CCGA_TTGG	0.0101	0.00663	0.0025	4.45	0.968	-1.12
2894409_G_T	0.0101	0.00663	0.0025	4.45	0.968	-1.12
2904909_G_A	0.0101	0.00663	0.0025	4.45	0.968	-1.12
2905101_A_G	0.0101	0.00663	0.0025	4.45	0.968	-1.12
2912224_G_A	0.0101	0.00663	0.0025	4.45	0.968	-1.12
2915247_GGG_AGA	0.0101	0.00663	0.0025	4.45	0.968	-1.12
2916039_C_T	0.0101	0.00663	0.0025	4.45	0.968	-1.12
2916106_ATTTCGA_TTCTCCC	0.0101	0.00663	0.0025	4.45	0.968	-1.12
2916119_ACTCCATCCAG_GCCCTACCCAA	0.0101	0.00663	0.0025	4.45	0.968	-1.12
2922387_CG_AA	0.0101	0.00663	0.0025	4.45	0.968	-1.12
2928178_C_T	0.0101	0.00663	0.0025	4.45	0.968	-1.12
2929907_GAG_AAA	0.0101	0.00663	0.0025	4.45	0.968	-1.12
2950472_T_C	0.0101	0.00663	0.0025	4.45	0.968	-1.12
2954021_C_T	0.0101	0.00663	0.0025	4.45	0.968	-1.12
2955460_C_A	0.0101	0.00663	0.0025	4.45	0.968	-1.12
2969246_G_T	0.0101	0.00663	0.0025	4.45	0.968	-1.12
2971948_G_A	0.0101	0.00663	0.0025	4.45	0.968	-1.12
2975894_C_T	0.0101	0.00663	0.0025	4.45	0.968	-1.12
2977192_TC_T	0.0101	0.00663	0.0025	4.45	0.968	-1.12
2977217_G_A	0.0101	0.00663	0.0025	4.45	0.968	-1.12
2979400_A_G	0.0101	0.00663	0.0025	4.45	0.968	-1.12
2979740_G_A	0.0101	0.00663	0.0025	4.45	0.968	-1.12
2980272_G_A	0.0101	0.00663	0.0025	4.45	0.968	-1.12
2982446_A_G	0.0101	0.00663	0.0025	4.45	0.968	-1.12
2998293_G_T	0.0101	0.00663	0.0025	4.45	0.968	-1.12
2998654_GA_CG	0.0101	0.00663	0.0025	4.45	0.968	-1.12
3000065_G_A	0.0101	0.00663	0.0025	4.45	0.968	-1.12
3003361_C_T	0.0101	0.00663	0.0025	4.45	0.968	-1.12
3017146_G_GC	0.0101	0.00663	0.0025	4.45	0.968	-1.12
3018299_G_T	0.0101	0.00663	0.0025	4.45	0.968	-1.12
3025534_A_T	0.0101	0.00663	0.0025	4.45	0.968	-1.12
3025729_C_CA	0.0101	0.00663	0.0025	4.45	0.968	-1.12
3025969_C_T	0.0101	0.00663	0.0025	4.45	0.968	-1.12
3050707_T_C	0.0101	0.00663	0.0025	4.45	0.968	-1.12
3051483_A_G	0.0101	0.00663	0.0025	4.45	0.968	-1.12
3051640_CATG_TATT	0.0101	0.00663	0.0025	4.45	0.968	-1.12
3051675_A_G	0.0101	0.00663	0.0025	4.45	0.968	-1.12
3055721_G_A	0.0101	0.00663	0.0025	4.45	0.968	-1.12
3056769_G_A	0.0101	0.00663	0.0025	4.45	0.968	-1.12
3057745_TAC_CAG	0.0101	0.00663	0.0025	4.45	0.968	-1.12
3061728_C_A	0.0101	0.00663	0.0025	4.45	0.968	-1.12
3062140_CG_AC	0.0101	0.00663	0.0025	4.45	0.968	-1.12
3062750_G_C	0.0101	0.00663	0.0025	4.45	0.968	-1.12
3067298_G_A	0.0101	0.00663	0.0025	4.45	0.968	-1.12
3067804_GGATCGGA_AGGCCGG	0.0101	0.00663	0.0025	4.45	0.968	-1.12
3067932_G_A	0.0101	0.00663	0.0025	4.45	0.968	-1.12
3067983_G_A	0.0101	0.00663	0.0025	4.45	0.968	-1.12
3068118_G_A	0.0101	0.00663	0.0025	4.45	0.968	-1.12
3072521_T_C	0.0101	0.00663	0.0025	4.45	0.968	-1.12
3077730_G_A	0.0101	0.00663	0.0025	4.45	0.968	-1.12
3077753_G_A	0.0101	0.00663	0.0025	4.45	0.968	-1.12
3078368_G_A	0.0101	0.00663	0.0025	4.45	0.968	-1.12
3081387_T_G	0.0101	0.00663	0.0025	4.45	0.968	-1.12
3083646_GCCGGC_TCCTGA	0.0101	0.00663	0.0025	4.45	0.968	-1.12
3106104_T_C	0.0101	0.00663	0.0025	4.45	0.968	-1.12
3110451_GAG_TAC	0.0101	0.00663	0.0025	4.45	0.968	-1.12
3113894_G_A	0.0101	0.00663	0.0025	4.45	0.968	-1.12
3114133_G_A	0.0101	0.00663	0.0025	4.45	0.968	-1.12
3115687_A_T	0.0101	0.00663	0.0025	4.45	0.968	-1.12
3116607_G_A	0.0101	0.00663	0.0025	4.45	0.968	-1.12
3117607_CGC_AGT	0.0101	0.00663	0.0025	4.45	0.968	-1.12
3121888_TCCGG_CCCGC	0.0101	0.00663	0.0025	4.45	0.968	-1.12
3132411_G_T	0.0101	0.00663	0.0025	4.45	0.968	-1.12
3148283_AGC_TAGCAA	0.0101	0.00663	0.0025	4.45	0.968	-1.12
3149366_G_C	0.0101	0.00663	0.0025	4.45	0.968	-1.12
3149406_C_G	0.0101	0.00663	0.0025	4.45	0.968	-1.12
3150602_C_T	0.0101	0.00663	0.0025	4.45	0.968	-1.12
3152229_C_T	0.0101	0.00663	0.0025	4.45	0.968	-1.12
3168045_C_T	0.0101	0.00663	0.0025	4.45	0.968	-1.12
3168583_G_A	0.0101	0.00663	0.0025	4.45	0.968	-1.12
3170585_CA_C	0.0101	0.00663	0.0025	4.45	0.968	-1.12
3170597_C_T	0.0101	0.00663	0.0025	4.45	0.968	-1.12
3175599_A_C	0.0101	0.00663	0.0025	4.45	0.968	-1.12
3182604_G_A	0.0101	0.00663	0.0025	4.45	0.968	-1.12
3196591_C_T	0.0101	0.00663	0.0025	4.45	0.968	-1.12
3201751_G_A	0.0101	0.00663	0.0025	4.45	0.968	-1.12
3210317_C_A	0.0101	0.00663	0.0025	4.45	0.968	-1.12
3211440_C_T	0.0101	0.00663	0.0025	4.45	0.968	-1.12
3213579_CCC_TCA	0.0101	0.00663	0.0025	4.45	0.968	-1.12
3213742_G_A	0.0101	0.00663	0.0025	4.45	0.968	-1.12
3215808_C_T	0.0101	0.00663	0.0025	4.45	0.968	-1.12
3216367_G_A	0.0101	0.00663	0.0025	4.45	0.968	-1.12
3216991_AT_A	0.0101	0.00663	0.0025	4.45	0.968	-1.12
3221131_G_A	0.0101	0.00663	0.0025	4.45	0.968	-1.12
3224940_G_A	0.0101	0.00663	0.0025	4.45	0.968	-1.12
3235309_CG_TA	0.0101	0.00663	0.0025	4.45	0.968	-1.12
3237809_C_T	0.0101	0.00663	0.0025	4.45	0.968	-1.12
3250711_C_A	0.0101	0.00663	0.0025	4.45	0.968	-1.12
3253693_G_A	0.0101	0.00663	0.0025	4.45	0.968	-1.12
3256069_C_T	0.0101	0.00663	0.0025	4.45	0.968	-1.12
3259515_T_C	0.0101	0.00663	0.0025	4.45	0.968	-1.12
3259652_G_A	0.0101	0.00663	0.0025	4.45	0.968	-1.12
3261479_C_T	0.0101	0.00663	0.0025	4.45	0.968	-1.12
3261997_C_T	0.0101	0.00663	0.0025	4.45	0.968	-1.12
3264928_G_A	0.0101	0.00663	0.0025	4.45	0.968	-1.12
3268863_G_A	0.0101	0.00663	0.0025	4.45	0.968	-1.12
3284739_T_C	0.0101	0.00663	0.0025	4.45	0.968	-1.12
3285702_CATG_AATA	0.0101	0.00663	0.0025	4.45	0.968	-1.12
3286362_G_A	0.0101	0.00663	0.0025	4.45	0.968	-1.12
3287015_C_T	0.0101	0.00663	0.0025	4.45	0.968	-1.12
3296944_C_A	0.0101	0.00663	0.0025	4.45	0.968	-1.12
3297966_G_A	0.0101	0.00663	0.0025	4.45	0.968	-1.12
3298274_CCGC_TTGG	0.0101	0.00663	0.0025	4.45	0.968	-1.12
3298750_C_T	0.0101	0.00663	0.0025	4.45	0.968	-1.12
3298771_C_T	0.0101	0.00663	0.0025	4.45	0.968	-1.12
3299262_A_G	0.0101	0.00663	0.0025	4.45	0.968	-1.12
3304184_T_C	0.0101	0.00663	0.0025	4.45	0.968	-1.12
3310051_T_C	0.0101	0.00663	0.0025	4.45	0.968	-1.12
3316749_G_A	0.0101	0.00663	0.0025	4.45	0.968	-1.12
3329422_C_A	0.0101	0.00663	0.0025	4.45	0.968	-1.12
3329685_CACC_GGCT	0.0101	0.00663	0.0025	4.45	0.968	-1.12
3365774_AG_GA	0.0101	0.00663	0.0025	4.45	0.968	-1.12
3373154_GCGCTC_ACGATT	0.0101	0.00663	0.0025	4.45	0.968	-1.12
3373186_C_T	0.0101	0.00663	0.0025	4.45	0.968	-1.12
3380762_G_A	0.0101	0.00663	0.0025	4.45	0.968	-1.12
3386215_T_C	0.0101	0.00663	0.0025	4.45	0.968	-1.12
3392799_GATG_AATA	0.0101	0.00663	0.0025	4.45	0.968	-1.12
3400927_G_A	0.0101	0.00663	0.0025	4.45	0.968	-1.12
3402061_CGCAG_TGCAA	0.0101	0.00663	0.0025	4.45	0.968	-1.12
3410847_A_G	0.0101	0.00663	0.0025	4.45	0.968	-1.12
3418126_C_A	0.0101	0.00663	0.0025	4.45	0.968	-1.12
3419435_G_A	0.0101	0.00663	0.0025	4.45	0.968	-1.12
3431913_T_C	0.0101	0.00663	0.0025	4.45	0.968	-1.12
3475281_G_A	0.0101	0.00663	0.0025	4.45	0.968	-1.12
3483520_GCCGA_ACCGG	0.0101	0.00663	0.0025	4.45	0.968	-1.12
3484481_TCCCG_CCCCC	0.0101	0.00663	0.0025	4.45	0.968	-1.12
3487076_C_T	0.0101	0.00663	0.0025	4.45	0.968	-1.12
3491564_G_A	0.0101	0.00663	0.0025	4.45	0.968	-1.12
3497782_C_T	0.0101	0.00663	0.0025	4.45	0.968	-1.12
3500046_A_G	0.0101	0.00663	0.0025	4.45	0.968	-1.12
3501293_T_C	0.0101	0.00663	0.0025	4.45	0.968	-1.12
3505849_C_T	0.0101	0.00663	0.0025	4.45	0.968	-1.12
3506588_C_G	0.0101	0.00663	0.0025	4.45	0.968	-1.12
3507675_G_A	0.0101	0.00663	0.0025	4.45	0.968	-1.12
3508685_C_T	0.0101	0.00663	0.0025	4.45	0.968	-1.12
3514076_G_A	0.0101	0.00663	0.0025	4.45	0.968	-1.12
3516918_G_A	0.0101	0.00663	0.0025	4.45	0.968	-1.12
3525724_T_C	0.0101	0.00663	0.0025	4.45	0.968	-1.12
3544390_TATTGACCGCGCGATGAATGTTCTCCA_T	0.0101	0.00663	0.0025	4.45	0.968	-1.12
3565342_C_T	0.0101	0.00663	0.0025	4.45	0.968	-1.12
3570843_G_A	0.0101	0.00663	0.0025	4.45	0.968	-1.12
3594952_ACCCA_GCCCT	0.0101	0.00663	0.0025	4.45	0.968	-1.12
3597326_T_A	0.0101	0.00663	0.0025	4.45	0.968	-1.12
3600580_C_G	0.0101	0.00663	0.0025	4.45	0.968	-1.12
3609709_A_G	0.0101	0.00663	0.0025	4.45	0.968	-1.12
3613558_C_T	0.0101	0.00663	0.0025	4.45	0.968	-1.12
3616772_ACCGGG_A	0.0101	0.00663	0.0025	4.45	0.968	-1.12
3616798_C_T	0.0101	0.00663	0.0025	4.45	0.968	-1.12
3623667_CCCG_TCCA	0.0101	0.00663	0.0025	4.45	0.968	-1.12
3626635_G_A	0.0101	0.00663	0.0025	4.45	0.968	-1.12
3636276_T_C	0.0101	0.00663	0.0025	4.45	0.968	-1.12
3636358_CG_GT	0.0101	0.00663	0.0025	4.45	0.968	-1.12
3639451_C_T	0.0101	0.00663	0.0025	4.45	0.968	-1.12
3665614_G_A	0.0101	0.00663	0.0025	4.45	0.968	-1.12
3668776_GT_G	0.0101	0.00663	0.0025	4.45	0.968	-1.12
3671880_G_C	0.0101	0.00663	0.0025	4.45	0.968	-1.12
3671997_C_A	0.0101	0.00663	0.0025	4.45	0.968	-1.12
3675318_C_T	0.0101	0.00663	0.0025	4.45	0.968	-1.12
3677277_TC_CA	0.0101	0.00663	0.0025	4.45	0.968	-1.12
3680808_G_A	0.0101	0.00663	0.0025	4.45	0.968	-1.12
3680886_G_A	0.0101	0.00663	0.0025	4.45	0.968	-1.12
3681553_C_T	0.0101	0.00663	0.0025	4.45	0.968	-1.12
3688855_CGAA_GTC	0.0101	0.00663	0.0025	4.45	0.968	-1.12
3700192_C_T	0.0101	0.00663	0.0025	4.45	0.968	-1.12
3700646_C_T	0.0101	0.00663	0.0025	4.45	0.968	-1.12
3700951_G_T	0.0101	0.00663	0.0025	4.45	0.968	-1.12
3701658_T_C	0.0101	0.00663	0.0025	4.45	0.968	-1.12
3704360_G_T	0.0101	0.00663	0.0025	4.45	0.968	-1.12
3710038_C_T	0.0101	0.00663	0.0025	4.45	0.968	-1.12
3713217_G_C	0.0101	0.00663	0.0025	4.45	0.968	-1.12
3722000_C_T	0.0101	0.00663	0.0025	4.45	0.968	-1.12
3725385_TT_CC	0.0101	0.00663	0.0025	4.45	0.968	-1.12
3725418_C_T	0.0101	0.00663	0.0025	4.45	0.968	-1.12
3725486_C_T	0.0101	0.00663	0.0025	4.45	0.968	-1.12
3729338_TGAAATG_CGAAGA	0.0101	0.00663	0.0025	4.45	0.968	-1.12
3733018_G_A	0.0101	0.00663	0.0025	4.45	0.968	-1.12
3735144_G_C	0.0101	0.00663	0.0025	4.45	0.968	-1.12
3742968_GGGTC_AGGTA	0.0101	0.00663	0.0025	4.45	0.968	-1.12
3743130_A_C	0.0101	0.00663	0.0025	4.45	0.968	-1.12
3750189_G_A	0.0101	0.00663	0.0025	4.45	0.968	-1.12
3751810_G_A	0.0101	0.00663	0.0025	4.45	0.968	-1.12
3753527_T_A	0.0101	0.00663	0.0025	4.45	0.968	-1.12
3755020_A_G	0.0101	0.00663	0.0025	4.45	0.968	-1.12
3764389_G_A	0.0101	0.00663	0.0025	4.45	0.968	-1.12
3764884_C_A	0.0101	0.00663	0.0025	4.45	0.968	-1.12
3768337_G_A	0.0101	0.00663	0.0025	4.45	0.968	-1.12
3772840_A_T	0.0101	0.00663	0.0025	4.45	0.968	-1.12
3773023_TACAC_CACAT	0.0101	0.00663	0.0025	4.45	0.968	-1.12
3783312_C_T	0.0101	0.00663	0.0025	4.45	0.968	-1.12
3800917_ACC_GCT	0.0101	0.00663	0.0025	4.45	0.968	-1.12
3807232_G_A	0.0101	0.00663	0.0025	4.45	0.968	-1.12
3807295_G_A	0.0101	0.00663	0.0025	4.45	0.968	-1.12
3812014_G_A	0.0101	0.00663	0.0025	4.45	0.968	-1.12
3812770_G_A	0.0101	0.00663	0.0025	4.45	0.968	-1.12
3829468_G_T	0.0101	0.00663	0.0025	4.45	0.968	-1.12
3838256_A_G	0.0101	0.00663	0.0025	4.45	0.968	-1.12
3841375_GCC_ACA	0.0101	0.00663	0.0025	4.45	0.968	-1.12
3844193_TGCAA_CGCAC	0.0101	0.00663	0.0025	4.45	0.968	-1.12
3845772_C_CT	0.0101	0.00663	0.0025	4.45	0.968	-1.12
3847597_CTC_TTT	0.0101	0.00663	0.0025	4.45	0.968	-1.12
3850010_G_A	0.0101	0.00663	0.0025	4.45	0.968	-1.12
3854110_C_T	0.0101	0.00663	0.0025	4.45	0.968	-1.12
3854372_C_T	0.0101	0.00663	0.0025	4.45	0.968	-1.12
3863584_G_T	0.0101	0.00663	0.0025	4.45	0.968	-1.12
3865136_G_A	0.0101	0.00663	0.0025	4.45	0.968	-1.12
3867550_C_A	0.0101	0.00663	0.0025	4.45	0.968	-1.12
3870680_C_T	0.0101	0.00663	0.0025	4.45	0.968	-1.12
3870991_G_A	0.0101	0.00663	0.0025	4.45	0.968	-1.12
3889049_G_C	0.0101	0.00663	0.0025	4.45	0.968	-1.12
3899735_G_A	0.0101	0.00663	0.0025	4.45	0.968	-1.12
3918593_G_A	0.0101	0.00663	0.0025	4.45	0.968	-1.12
3919665_C_T	0.0101	0.00663	0.0025	4.45	0.968	-1.12
3920190_GTAA_ATAC	0.0101	0.00663	0.0025	4.45	0.968	-1.12
3925766_T_A	0.0101	0.00663	0.0025	4.45	0.968	-1.12
3932647_A_G	0.0101	0.00663	0.0025	4.45	0.968	-1.12
3934900_C_A	0.0101	0.00663	0.0025	4.45	0.968	-1.12
3937463_AC_A	0.0101	0.00663	0.0025	4.45	0.968	-1.12
3937575_G_C	0.0101	0.00663	0.0025	4.45	0.968	-1.12
3939100_A_C	0.0101	0.00663	0.0025	4.45	0.968	-1.12
3941140_CC_TT	0.0101	0.00663	0.0025	4.45	0.968	-1.12
3943414_G_A	0.0101	0.00663	0.0025	4.45	0.968	-1.12
3949834_T_TC	0.0101	0.00663	0.0025	4.45	0.968	-1.12
3950227_C_T	0.0101	0.00663	0.0025	4.45	0.968	-1.12
3950888_C_G	0.0101	0.00663	0.0025	4.45	0.968	-1.12
3953471_CA_TG	0.0101	0.00663	0.0025	4.45	0.968	-1.12
3954791_G_A	0.0101	0.00663	0.0025	4.45	0.968	-1.12
3957043_G_A	0.0101	0.00663	0.0025	4.45	0.968	-1.12
3962407_G_T	0.0101	0.00663	0.0025	4.45	0.968	-1.12
3980373_C_T	0.0101	0.00663	0.0025	4.45	0.968	-1.12
3984483_G_A	0.0101	0.00663	0.0025	4.45	0.968	-1.12
3994612_T_C	0.0101	0.00663	0.0025	4.45	0.968	-1.12
3997693_G_A	0.0101	0.00663	0.0025	4.45	0.968	-1.12
3998869_G_A	0.0101	0.00663	0.0025	4.45	0.968	-1.12
4003421_T_C	0.0101	0.00663	0.0025	4.45	0.968	-1.12
4004535_G_A	0.0101	0.00663	0.0025	4.45	0.968	-1.12
4008901_G_A	0.0101	0.00663	0.0025	4.45	0.968	-1.12
4009189_A_AGGGG	0.0101	0.00663	0.0025	4.45	0.968	-1.12
4012114_G_A	0.0101	0.00663	0.0025	4.45	0.968	-1.12
4013655_C_T	0.0101	0.00663	0.0025	4.45	0.968	-1.12
4017737_A_C	0.0101	0.00663	0.0025	4.45	0.968	-1.12
4021814_C_T	0.0101	0.00663	0.0025	4.45	0.968	-1.12
4025771_C_T	0.0101	0.00663	0.0025	4.45	0.968	-1.12
4030893_C_T	0.0101	0.00663	0.0025	4.45	0.968	-1.12
4033808_CGGA_TGGG	0.0101	0.00663	0.0025	4.45	0.968	-1.12
4034574_G_A	0.0101	0.00663	0.0025	4.45	0.968	-1.12
4036184_T_C	0.0101	0.00663	0.0025	4.45	0.968	-1.12
4037881_C_T	0.0101	0.00663	0.0025	4.45	0.968	-1.12
4037914_GC_ACT	0.0101	0.00663	0.0025	4.45	0.968	-1.12
4042171_CA_GC	0.0101	0.00663	0.0025	4.45	0.968	-1.12
4044748_G_A	0.0101	0.00663	0.0025	4.45	0.968	-1.12
4045815_ATGACGTCGCCGACGC_TAACGCCGCAGAGAT	0.0101	0.00663	0.0025	4.45	0.968	-1.12
4045839_G_C	0.0101	0.00663	0.0025	4.45	0.968	-1.12
4045862_TCA_GCG	0.0101	0.00663	0.0025	4.45	0.968	-1.12
4045869_ACACCCGC_GCACACG	0.0101	0.00663	0.0025	4.45	0.968	-1.12
4045889_G_A	0.0101	0.00663	0.0025	4.45	0.968	-1.12
4047610_T_C	0.0101	0.00663	0.0025	4.45	0.968	-1.12
4048252_G_A	0.0101	0.00663	0.0025	4.45	0.968	-1.12
4050069_G_A	0.0101	0.00663	0.0025	4.45	0.968	-1.12
4057734_T_C	0.0101	0.00663	0.0025	4.45	0.968	-1.12
4089145_C_T	0.0101	0.00663	0.0025	4.45	0.968	-1.12
4090694_ATG_GTA	0.0101	0.00663	0.0025	4.45	0.968	-1.12
4100388_C_A	0.0101	0.00663	0.0025	4.45	0.968	-1.12
4103444_G_A	0.0101	0.00663	0.0025	4.45	0.968	-1.12
4103611_C_T	0.0101	0.00663	0.0025	4.45	0.968	-1.12
4105607_C_G	0.0101	0.00663	0.0025	4.45	0.968	-1.12
4109456_C_T	0.0101	0.00663	0.0025	4.45	0.968	-1.12
4115175_C_A	0.0101	0.00663	0.0025	4.45	0.968	-1.12
4118623_C_T	0.0101	0.00663	0.0025	4.45	0.968	-1.12
4122070_CCTGG_ACTGA	0.0101	0.00663	0.0025	4.45	0.968	-1.12
4122760_G_A	0.0101	0.00663	0.0025	4.45	0.968	-1.12
4128036_G_A	0.0101	0.00663	0.0025	4.45	0.968	-1.12
4133334_A_G	0.0101	0.00663	0.0025	4.45	0.968	-1.12
4134165_C_T	0.0101	0.00663	0.0025	4.45	0.968	-1.12
4140099_G_A	0.0101	0.00663	0.0025	4.45	0.968	-1.12
4148804_AGCGTAAAC_GGCATAGAG	0.0101	0.00663	0.0025	4.45	0.968	-1.12
4152935_C_G	0.0101	0.00663	0.0025	4.45	0.968	-1.12
4160836_G_A	0.0101	0.00663	0.0025	4.45	0.968	-1.12
4163028_C_A	0.0101	0.00663	0.0025	4.45	0.968	-1.12
4165297_G_A	0.0101	0.00663	0.0025	4.45	0.968	-1.12
4173164_G_A	0.0101	0.00663	0.0025	4.45	0.968	-1.12
4176949_C_A	0.0101	0.00663	0.0025	4.45	0.968	-1.12
4179182_C_T	0.0101	0.00663	0.0025	4.45	0.968	-1.12
4179217_C_A	0.0101	0.00663	0.0025	4.45	0.968	-1.12
4183507_G_A	0.0101	0.00663	0.0025	4.45	0.968	-1.12
4194282_G_C	0.0101	0.00663	0.0025	4.45	0.968	-1.12
4194373_G_A	0.0101	0.00663	0.0025	4.45	0.968	-1.12
4195543_G_C	0.0101	0.00663	0.0025	4.45	0.968	-1.12
4198633_G_A	0.0101	0.00663	0.0025	4.45	0.968	-1.12
4200157_G_A	0.0101	0.00663	0.0025	4.45	0.968	-1.12
4215109_C_T	0.0101	0.00663	0.0025	4.45	0.968	-1.12
4221204_CCCCT_C	0.0101	0.00663	0.0025	4.45	0.968	-1.12
4230806_AG_GT	0.0101	0.00663	0.0025	4.45	0.968	-1.12
4231090_CT_AC	0.0101	0.00663	0.0025	4.45	0.968	-1.12
4232268_G_T	0.0101	0.00663	0.0025	4.45	0.968	-1.12
4235694_A_G	0.0101	0.00663	0.0025	4.45	0.968	-1.12
4235822_AG_GA	0.0101	0.00663	0.0025	4.45	0.968	-1.12
4238566_T_C	0.0101	0.00663	0.0025	4.45	0.968	-1.12
4240611_GT_AC	0.0101	0.00663	0.0025	4.45	0.968	-1.12
4242671_C_T	0.0101	0.00663	0.0025	4.45	0.968	-1.12
4243040_C_T	0.0101	0.00663	0.0025	4.45	0.968	-1.12
4244203_G_A	0.0101	0.00663	0.0025	4.45	0.968	-1.12
4246468_C_G	0.0101	0.00663	0.0025	4.45	0.968	-1.12
4246631_G_C	0.0101	0.00663	0.0025	4.45	0.968	-1.12
4247908_C_G	0.0101	0.00663	0.0025	4.45	0.968	-1.12
4249991_G_A	0.0101	0.00663	0.0025	4.45	0.968	-1.12
4251309_C_T	0.0101	0.00663	0.0025	4.45	0.968	-1.12
4253422_T_C	0.0101	0.00663	0.0025	4.45	0.968	-1.12
4255128_C_CCGCCGG	0.0101	0.00663	0.0025	4.45	0.968	-1.12
4256141_C_A	0.0101	0.00663	0.0025	4.45	0.968	-1.12
4260807_AG_GA	0.0101	0.00663	0.0025	4.45	0.968	-1.12
4281202_T_C	0.0101	0.00663	0.0025	4.45	0.968	-1.12
4289347_T_A	0.0101	0.00663	0.0025	4.45	0.968	-1.12
4295296_TT_A	0.0101	0.00663	0.0025	4.45	0.968	-1.12
4295595_C_A	0.0101	0.00663	0.0025	4.45	0.968	-1.12
4298287_C_T	0.0101	0.00663	0.0025	4.45	0.968	-1.12
4305301_CGT_TGC	0.0101	0.00663	0.0025	4.45	0.968	-1.12
4319934_T_C	0.0101	0.00663	0.0025	4.45	0.968	-1.12
4321330_C_T	0.0101	0.00663	0.0025	4.45	0.968	-1.12
4340128_C_T	0.0101	0.00663	0.0025	4.45	0.968	-1.12
4344234_TTC_CTA	0.0101	0.00663	0.0025	4.45	0.968	-1.12
4348927_G_A	0.0101	0.00663	0.0025	4.45	0.968	-1.12
4349201_C_T	0.0101	0.00663	0.0025	4.45	0.968	-1.12
4365250_G_A	0.0101	0.00663	0.0025	4.45	0.968	-1.12
4366259_C_A	0.0101	0.00663	0.0025	4.45	0.968	-1.12
4373705_G_ACCTCCTTC	0.0101	0.00663	0.0025	4.45	0.968	-1.12
4373722_C_T	0.0101	0.00663	0.0025	4.45	0.968	-1.12
4373764_G_T	0.0101	0.00663	0.0025	4.45	0.968	-1.12
4383932_G_A	0.0101	0.00663	0.0025	4.45	0.968	-1.12
4403886_C_G	0.0101	0.00663	0.0025	4.45	0.968	-1.12
4406645_GCTCTCT_ATCCTCG	0.0101	0.00663	0.0025	4.45	0.968	-1.12
4407482_A_C	0.0101	0.00663	0.0025	4.45	0.968	-1.12
4411767_G_T	0.0101	0.00663	0.0025	4.45	0.968	-1.12
4412270_C_A	0.0101	0.00663	0.0025	4.45	0.968	-1.12
4414930_TC_CT	0.0101	0.00663	0.0025	4.45	0.968	-1.12
4415277_T_C	0.0101	0.00663	0.0025	4.45	0.968	-1.12
4420464_C_T	0.0101	0.00663	0.0025	4.45	0.968	-1.12
4421000_G_A	0.0101	0.00663	0.0025	4.45	0.968	-1.12
4426787_CGGCG_TGGCA	0.0101	0.00663	0.0025	4.45	0.968	-1.12
4433327_C_CT	0.0101	0.00663	0.0025	4.45	0.968	-1.12
4433557_C_CGCCGCCGGCTG	0.0101	0.00663	0.0025	4.45	0.968	-1.12
4434910_C_T	0.0101	0.00663	0.0025	4.45	0.968	-1.12
4434919_A_C	0.0101	0.00663	0.0025	4.45	0.968	-1.12
4436162_A_C	0.0101	0.00663	0.0025	4.45	0.968	-1.12
4440822_C_T	0.0101	0.00663	0.0025	4.45	0.968	-1.12
4440911_GGCG_AGAT	0.0101	0.00663	0.0025	4.45	0.968	-1.12
4444899_G_A	0.0101	0.00663	0.0025	4.45	0.968	-1.12
4448190_C_T	0.0101	0.00663	0.0025	4.45	0.968	-1.12
4448334_C_T	0.0101	0.00663	0.0025	4.45	0.968	-1.12
4458814_C_T	0.0101	0.00663	0.0025	4.45	0.968	-1.12
4467763_C_T	0.0101	0.00663	0.0025	4.45	0.968	-1.12
4471992_CA_AC	0.0101	0.00663	0.0025	4.45	0.968	-1.12
4472333_ACGAGGCC_GCGGGGCT	0.0101	0.00663	0.0025	4.45	0.968	-1.12
4476874_C_T	0.0101	0.00663	0.0025	4.45	0.968	-1.12
4486211_G_A	0.0101	0.00663	0.0025	4.45	0.968	-1.12
4488479_T_C	0.0101	0.00663	0.0025	4.45	0.968	-1.12
4489464_G_A	0.0101	0.00663	0.0025	4.45	0.968	-1.12
4489638_CG_C	0.0101	0.00663	0.0025	4.45	0.968	-1.12
4489738_G_C	0.0101	0.00663	0.0025	4.45	0.968	-1.12
4493781_C_A	0.0101	0.00663	0.0025	4.45	0.968	-1.12
4498540_TT_AA	0.0101	0.00663	0.0025	4.45	0.968	-1.12
4513182_C_A	0.0101	0.00663	0.0025	4.45	0.968	-1.12
4518970_G_A	0.0101	0.00663	0.0025	4.45	0.968	-1.12
4520318_GAT_AAC	0.0101	0.00663	0.0025	4.45	0.968	-1.12
4520810_G_C	0.0101	0.00663	0.0025	4.45	0.968	-1.12
4521527_CCG_TCA	0.0101	0.00663	0.0025	4.45	0.968	-1.12
4523782_G_A	0.0101	0.00663	0.0025	4.45	0.968	-1.12
4524710_C_T	0.0101	0.00663	0.0025	4.45	0.968	-1.12
4528923_TTC_CTT	0.0101	0.00663	0.0025	4.45	0.968	-1.12
4540838_C_T	0.0101	0.00663	0.0025	4.45	0.968	-1.12
4546378_C_T	0.0101	0.00663	0.0025	4.45	0.968	-1.12
4550539_C_T	0.0101	0.00663	0.0025	4.45	0.968	-1.12
4550573_TGCCG_CGCCA	0.0101	0.00663	0.0025	4.45	0.968	-1.12
4553790_G_A	0.0101	0.00663	0.0025	4.45	0.968	-1.12
4554563_C_G	0.0101	0.00663	0.0025	4.45	0.968	-1.12
4555027_GAAGGCCA_AAAGCCCC	0.0101	0.00663	0.0025	4.45	0.968	-1.12
4556409_G_A	0.0101	0.00663	0.0025	4.45	0.968	-1.12
4559854_C_T	0.0101	0.00663	0.0025	4.45	0.968	-1.12
4559864_T_C	0.0101	0.00663	0.0025	4.45	0.968	-1.12
4560188_ACC_GCT	0.0101	0.00663	0.0025	4.45	0.968	-1.12
4560200_GAGG_AAGT	0.0101	0.00663	0.0025	4.45	0.968	-1.12
4562669_CCGG_GCGC	0.0101	0.00663	0.0025	4.45	0.968	-1.12
4571640_G_A	0.0101	0.00663	0.0025	4.45	0.968	-1.12
4572915_C_T	0.0101	0.00663	0.0025	4.45	0.968	-1.12
4573591_GC_G	0.0101	0.00663	0.0025	4.45	0.968	-1.12
4573624_C_T	0.0101	0.00663	0.0025	4.45	0.968	-1.12
4575873_G_A	0.0101	0.00663	0.0025	4.45	0.968	-1.12
4578860_CCG_TCA	0.0101	0.00663	0.0025	4.45	0.968	-1.12
4581211_C_G	0.0101	0.00663	0.0025	4.45	0.968	-1.12
4582359_G_T	0.0101	0.00663	0.0025	4.45	0.968	-1.12
4583443_G_A	0.0101	0.00663	0.0025	4.45	0.968	-1.12
4584545_C_A	0.0101	0.00663	0.0025	4.45	0.968	-1.12
4588717_GCATCGACT_ACACCGAAC	0.0101	0.00663	0.0025	4.45	0.968	-1.12
4588834_G_A	0.0101	0.00663	0.0025	4.45	0.968	-1.12
4610747_A_G	0.0101	0.00663	0.0025	4.45	0.968	-1.12
4612072_G_A	0.0101	0.00663	0.0025	4.45	0.968	-1.12
4616997_A_C	0.0101	0.00663	0.0025	4.45	0.968	-1.12
4618294_GCCGT_ACCGC	0.0101	0.00663	0.0025	4.45	0.968	-1.12
4618358_G_A	0.0101	0.00663	0.0025	4.45	0.968	-1.12
4620694_G_A	0.0101	0.00663	0.0025	4.45	0.968	-1.12
4630332_C_T	0.0242	0.0118	0.0025	1.92	0.633	-1.14
4633935_G_A	0.0101	0.00663	0.0025	4.45	0.968	-1.12
4639429_G_A	0.0101	0.00663	0.0025	4.45	0.968	-1.12
4645849_G_A	0.0101	0.00663	0.0025	4.45	0.968	-1.12
4656025_G_A	0.0101	0.00663	0.0025	4.45	0.968	-1.12
4658126_G_A	0.0101	0.00663	0.0025	4.45	0.968	-1.12
4663656_CCCGT_GC	0.0101	0.00663	0.0025	4.45	0.968	-1.12
4663666_GCT_TCA	0.0101	0.00663	0.0025	4.45	0.968	-1.12
4663694_T_A	0.0101	0.00663	0.0025	4.45	0.968	-1.12
4670453_G_A	0.0101	0.00663	0.0025	4.45	0.968	-1.12
4671069_T_C	0.0101	0.00663	0.0025	4.45	0.968	-1.12
4685040_C_A	0.0101	0.00663	0.0025	4.45	0.968	-1.12
4695171_TGCCG_CGCCA	0.0101	0.00663	0.0025	4.45	0.968	-1.12
4699663_TCGA_CCGT	0.0101	0.00663	0.0025	4.45	0.968	-1.12
4705511_C_T	0.0101	0.00663	0.0025	4.45	0.968	-1.12
4712147_C_T	0.0101	0.00663	0.0025	4.45	0.968	-1.12
4713557_G_T	0.0101	0.00663	0.0025	4.45	0.968	-1.12
4730628_C_T	0.0101	0.00663	0.0025	4.45	0.968	-1.12
4731541_T_C	0.0101	0.00663	0.0025	4.45	0.968	-1.12
4732010_G_T	0.0101	0.00663	0.0025	4.45	0.968	-1.12
4732278_GGCCGGCGC_AGTCTGCGT	0.0101	0.00663	0.0025	4.45	0.968	-1.12
4732606_G_A	0.0101	0.00663	0.0025	4.45	0.968	-1.12
4737454_G_C	0.0101	0.00663	0.0025	4.45	0.968	-1.12
4739517_G_A	0.0101	0.00663	0.0025	4.45	0.968	-1.12
4743279_A_T	0.0101	0.00663	0.0025	4.45	0.968	-1.12
4748005_C_A	0.0101	0.00663	0.0025	4.45	0.968	-1.12
4753770_G_A	0.0101	0.00663	0.0025	4.45	0.968	-1.12
4765357_C_A	0.0101	0.00663	0.0025	4.45	0.968	-1.12
4774476_T_C	0.0101	0.00663	0.0025	4.45	0.968	-1.12
4785883_G_A	0.0101	0.00663	0.0025	4.45	0.968	-1.12
4786493_G_C	0.0101	0.00663	0.0025	4.45	0.968	-1.12
4788025_T_C	0.0101	0.00663	0.0025	4.45	0.968	-1.12
4796983_G_A	0.0101	0.00663	0.0025	4.45	0.968	-1.12
4801187_T_C	0.0101	0.00663	0.0025	4.45	0.968	-1.12
4804189_T_G	0.0101	0.00663	0.0025	4.45	0.968	-1.12
4804363_C_T	0.0101	0.00663	0.0025	4.45	0.968	-1.12
4809534_A_G	0.0101	0.00663	0.0025	4.45	0.968	-1.12
4817002_G_A	0.0101	0.00663	0.0025	4.45	0.968	-1.12
4825653_TGGTG_CGGTA	0.0101	0.00663	0.0025	4.45	0.968	-1.12
4832057_A_G	0.0101	0.00663	0.0025	4.45	0.968	-1.12
4844246_TGTATCGGCT_CGTACCGACG	0.0101	0.00663	0.0025	4.45	0.968	-1.12
4844326_G_A	0.0101	0.00663	0.0025	4.45	0.968	-1.12
4844725_AG_GA	0.0101	0.00663	0.0025	4.45	0.968	-1.12
4849311_AC_GT	0.0101	0.00663	0.0025	4.45	0.968	-1.12
4860891_A_G	0.0101	0.00663	0.0025	4.45	0.968	-1.12
4870181_G_A	0.0101	0.00663	0.0025	4.45	0.968	-1.12
4871720_TG_CA	0.0101	0.00663	0.0025	4.45	0.968	-1.12
4873301_CG_GGC	0.0101	0.00663	0.0025	4.45	0.968	-1.12
4882375_CACC_ACT	0.0101	0.00663	0.0025	4.45	0.968	-1.12
4884549_C_T	0.0101	0.00663	0.0025	4.45	0.968	-1.12
4893350_A_G	0.0101	0.00663	0.0025	4.45	0.968	-1.12
4896692_G_A	0.0101	0.00663	0.0025	4.45	0.968	-1.12
4899691_C_T	0.0101	0.00663	0.0025	4.45	0.968	-1.12
4900780_C_T	0.0101	0.00663	0.0025	4.45	0.968	-1.12
4900927_C_A	0.0101	0.00663	0.0025	4.45	0.968	-1.12
4902574_G_A	0.0101	0.00663	0.0025	4.45	0.968	-1.12
4906219_C_T	0.0101	0.00663	0.0025	4.45	0.968	-1.12
4910419_A_T	0.0101	0.00663	0.0025	4.45	0.968	-1.12
4913915_G_C	0.0101	0.00663	0.0025	4.45	0.968	-1.12
4925272_C_T	0.0101	0.00663	0.0025	4.45	0.968	-1.12
4930710_A_G	0.0101	0.00663	0.0025	4.45	0.968	-1.12
4930758_C_A	0.0101	0.00663	0.0025	4.45	0.968	-1.12
4931379_T_G	0.0101	0.00663	0.0025	4.45	0.968	-1.12
4947571_G_A	0.0101	0.00663	0.0025	4.45	0.968	-1.12
4950673_C_A	0.0101	0.00663	0.0025	4.45	0.968	-1.12
4959556_C_A	0.0101	0.00663	0.0025	4.45	0.968	-1.12
4965776_T_C	0.0101	0.00663	0.0025	4.45	0.968	-1.12
4966752_T_A	0.0101	0.00663	0.0025	4.45	0.968	-1.12
4967039_G_A	0.0101	0.00663	0.0025	4.45	0.968	-1.12
4967291_CCTCCCGG_TCCCGT	0.0101	0.00663	0.0025	4.45	0.968	-1.12
4972622_GCCCG_ACCCC	0.0101	0.00663	0.0025	4.45	0.968	-1.12
4979486_C_G	0.0101	0.00663	0.0025	4.45	0.968	-1.12
4985768_C_T	0.0101	0.00663	0.0025	4.45	0.968	-1.12
4986658_A_T	0.0101	0.00663	0.0025	4.45	0.968	-1.12
4990810_AG_GA	0.0101	0.00663	0.0025	4.45	0.968	-1.12
4993300_T_C	0.0101	0.00663	0.0025	4.45	0.968	-1.12
4996455_C_CG	0.0101	0.00663	0.0025	4.45	0.968	-1.12
4997068_C_T	0.0101	0.00663	0.0025	4.45	0.968	-1.12
4997075_C_T	0.0101	0.00663	0.0025	4.45	0.968	-1.12
5001368_G_A	0.0101	0.00663	0.0025	4.45	0.968	-1.12
5006537_C_T	0.0101	0.00663	0.0025	4.45	0.968	-1.12
5015499_G_A	0.0101	0.00663	0.0025	4.45	0.968	-1.12
5024780_C_T	0.0101	0.00663	0.0025	4.45	0.968	-1.12
5032910_G_T	0.0101	0.00663	0.0025	4.45	0.968	-1.12
5034728_A_G	0.0101	0.00663	0.0025	4.45	0.968	-1.12
5038948_GC_TA	0.0101	0.00663	0.0025	4.45	0.968	-1.12
5038954_TGCGAG_ATCGAC	0.0101	0.00663	0.0025	4.45	0.968	-1.12
5041615_T_C	0.0101	0.00663	0.0025	4.45	0.968	-1.12
5050707_CATG_TATGACGCCA	0.0101	0.00663	0.0025	4.45	0.968	-1.12
5052382_G_A	0.0101	0.00663	0.0025	4.45	0.968	-1.12
5056329_GT_AC	0.0101	0.00663	0.0025	4.45	0.968	-1.12
5059544_G_A	0.0101	0.00663	0.0025	4.45	0.968	-1.12
5059566_TAGCGC_CAGCA	0.0101	0.00663	0.0025	4.45	0.968	-1.12
5076250_C_G	0.0101	0.00663	0.0025	4.45	0.968	-1.12
5079315_GCCC_CCCG	0.0101	0.00663	0.0025	4.45	0.968	-1.12
5079523_G_T	0.0101	0.00663	0.0025	4.45	0.968	-1.12
5080914_A_G	0.0101	0.00663	0.0025	4.45	0.968	-1.12
5080920_G_A	0.0101	0.00663	0.0025	4.45	0.968	-1.12
5082229_CAC_TAA	0.0101	0.00663	0.0025	4.45	0.968	-1.12
5082479_A_G	0.0101	0.00663	0.0025	4.45	0.968	-1.12
5083156_C_A	0.0101	0.00663	0.0025	4.45	0.968	-1.12
5083379_A_G	0.0101	0.00663	0.0025	4.45	0.968	-1.12
5083587_C_T	0.0101	0.00663	0.0025	4.45	0.968	-1.12
5085630_C_T	0.0101	0.00663	0.0025	4.45	0.968	-1.12
5094075_A_G	0.0101	0.00663	0.0025	4.45	0.968	-1.12
5095364_AG_A	0.0101	0.00663	0.0025	4.45	0.968	-1.12
5110821_G_A	0.0101	0.00663	0.0025	4.45	0.968	-1.12
5121380_C_T	0.0101	0.00663	0.0025	4.45	0.968	-1.12
5132624_G_A	0.0101	0.00663	0.0025	4.45	0.968	-1.12
5134701_C_T	0.0101	0.00663	0.0025	4.45	0.968	-1.12
5135215_G_A	0.0101	0.00663	0.0025	4.45	0.968	-1.12
5135912_GCCA_CCCC	0.0101	0.00663	0.0025	4.45	0.968	-1.12
5141512_G_A	0.0101	0.00663	0.0025	4.45	0.968	-1.12
5150327_A_G	0.0101	0.00663	0.0025	4.45	0.968	-1.12
5151697_G_A	0.0101	0.00663	0.0025	4.45	0.968	-1.12
5155091_A_T	0.0101	0.00663	0.0025	4.45	0.968	-1.12
[truncated: 76,418 more rows]
