# Supplementary material for: Unravelling the mechanisms causing murepavadin resistance in Pseudomonas aeruginosa: lipopolysaccharide alterations and its consequences
Source: Front Cell Infect Microbiol. 2024 Dec 6;14:1446626. doi: 10.3389/fcimb.2024.1446626 (PMC11659217; doi:10.3389/fcimb.2024.1446626)
Supplement: Supplementary file 4 [file DataSheet4.xlsx]

## Sheet: filtered_file
PositionInReferenceGenome_variant	af	filter-pvalue	lrt-pvalue	beta	beta-std-err	intercept
3216365_G_A	0.0219	8.02e-06	2.52e-05	6.44	1.16	-4.11
3422754_C_G	0.0383	1.77e-08	2.76e-05	3.41	1.72	-3.56
3825869_C_A	0.126	1.47e-13	3.44e-05	2.64	3	-3.78
1133142_A_T	0.158	1.8e-05	6.63e-05	2.7	0.756	-4.7
4201792_G_A	0.115	2.43e-06	7.76e-05	2.92	0.804	-4.55
2944454_T_C	0.762	0.00381	7.82e-05	-2.56	0.708	-2.46
2799741_G_GGCACCACGCGCGC	0.0601	0.00186	0.000136	3.65	0.936	-4.36
5489625_TC_T	0.325	0.0656	0.000151	2.54	0.714	-5.16
4123442_G_A	0.0191	2.67e-11	0.000177	3.38	1.31	-3.32
763617_C_A	0.0219	7.12e-10	0.000181	3.24	1.41	-3.32
2516667_A_G	0.0109	1.78e-11	0.000199	4.19	0.879	-3.37
2011886_G_A	0.0219	7.12e-10	0.000215	3.22	1.41	-3.35
5080675_ACCTCCGTCT_GCCGCCCTCC	0.213	7.67e-06	0.000231	2.55	3.07	-3.9
5080156_G_T	0.104	2.01e-11	0.000232	2.73	2.73	-3.75
691817_C_G	0.12	0.00252	0.000234	2.77	0.771	-4.75
2944453_GT_AC	0.191	0.00271	0.000235	2.43	0.702	-4.78
3826664_G_A	0.0355	3.65e-09	0.000259	2.74	1.75	-3.31
5081073_A_G	0.238	3.42e-06	0.000272	2.21	3.27	-3.91
3635002_G_T	0.0109	1.78e-11	0.000288	4.02	0.906	-3.31
5080187_A_G	0.221	1.49e-05	0.00029	2.52	3.09	-4
5080236_CCCT_ACCG	0.224	1.84e-05	0.000306	2.51	3.1	-4.01
5080248_GA_G	0.224	1.84e-05	0.000306	2.51	3.1	-4.01
5080254_C_A	0.224	1.84e-05	0.000306	2.51	3.1	-4.01
2227952_G_A	0.235	2.74e-06	0.000336	2.29	0.665	-5.02
362212_T_C	0.0464	6.73e-07	0.00035	2.64	1.89	-3.47
1621686_T_C	0.0246	9.22e-09	0.000352	3.08	1.49	-3.36
2061920_C_T	0.342	1.77e-05	0.000362	2.5	0.785	-5.09
698938_A_C	0.0355	0.061	0.000448	6.56	2.05	-4.56
699489_T_G	0.0355	0.061	0.000448	6.56	2.05	-4.56
699564_T_C	0.0355	0.061	0.000448	6.56	2.05	-4.56
699805_A_G	0.0355	0.061	0.000448	6.56	2.05	-4.56
699966_A_G	0.0355	0.061	0.000448	6.56	2.05	-4.56
3216963_CG_TA	0.0219	0.00567	0.000453	6.55	0.918	-3.61
6224567_G_C	0.0355	0.061	0.000477	6.55	2.03	-4.54
1908941_C_T	0.0519	4.03e-06	0.000486	2.45	1.92	-3.38
1933783_ACAAG_GTAGC	0.0219	0.00567	0.000522	5.11	1.44	-4.53
3216341_TA_CGGCGGCGTC	0.0137	0.000155	0.000523	6.72	0.941	-3.81
1310807_T_G	0.0301	3.86e-07	0.000547	2.85	1.57	-3.45
5080690_A_G	0.23	2.76e-05	0.000553	2.33	3.12	-3.89
3768473_C_T	0.0464	6.73e-07	0.000593	2.42	1.9	-3.34
5080211_T_G	0.232	3.36e-05	0.000623	2.27	3.12	-3.87
2596660_G_A	0.0574	0.0306	0.000624	3.7	1.02	-4.42
3196050_C_A	0.0492	0.181	0.000643	7.55	0.85	-3.95
784801_A_T	0.041	0.00391	0.000664	3.82	1.1	-4.33
5080681_G_C	0.686	0.000367	0.000691	-2.05	2.55	-2.09
2926749_C_T	0.0273	7.18e-08	0.000709	2.74	1.55	-3.34
620709_T_A	0.0191	1.23e-06	0.00071	3.56	1.18	-3.32
4992710_A_G	0.15	0.0166	0.000714	2.5	0.712	-4.62
3119223_T_C	0.126	0.000269	0.000741	2.37	0.726	-4.41
2192413_G_A	0.0984	0.00551	0.000746	2.73	0.795	-4.57
3218931_C_A	0.243	0.097	0.000773	2.62	0.791	-4.62
5380530_C_A	0.0219	7.12e-10	0.000802	2.99	1.25	-3.27
6022243_T_C	0.456	0.000754	0.000808	-2.19	1.44	-2.49
2489172_C_G	0.0137	3.18e-09	0.000813	3.47	1.09	-3.3
3607465_T_C	0.0137	3.18e-09	0.000813	3.47	1.09	-3.3
75539_AA_CG	0.0246	0.0112	0.000819	6.42	2.82	-4.51
3823717_T_C	0.0137	3.18e-09	0.000847	3.48	1.09	-3.29
4451198_G_A	0.0137	3.18e-09	0.000847	3.48	1.09	-3.29
5136176_G_A	0.0246	9.22e-09	0.000859	2.81	1.47	-3.26
3259733_G_A	0.0301	3.86e-07	0.000864	2.76	1.6	-3.3
636774_C_T	0.0137	3.18e-09	0.000881	3.44	1.1	-3.29
660832_T_G	0.0137	3.18e-09	0.000881	3.44	1.1	-3.29
1030865_C_T	0.0137	3.18e-09	0.000881	3.44	1.1	-3.29
3274919_T_A	0.0137	3.18e-09	0.000881	3.44	1.1	-3.29
4560288_G_C	0.0137	3.18e-09	0.000881	3.44	1.1	-3.29
5249867_A_G	0.0137	3.18e-09	0.000881	3.44	1.1	-3.29
5276799_GA_G	0.0137	3.18e-09	0.000881	3.44	1.1	-3.29
5995855_G_A	0.0137	3.18e-09	0.000881	3.44	1.1	-3.29
1522625_C_G	0.0137	0.000155	0.000886	4.98	1.07	-3.68
5080570_C_CG	0.15	2.28e-07	0.000897	2.22	2.91	-3.65
5080590_C_T	0.15	2.28e-07	0.000897	2.22	2.91	-3.65
3969333_C_G	0.0164	1.02e-07	0.000911	3.33	1.17	-3.33
1743245_C_A	0.0874	0.002	0.000916	2.58	0.753	-4.45
2998002_G_A	0.071	0.00694	0.000916	3.05	0.876	-4.29
4830758_A_G	0.549	0.00025	0.000938	-2.26	0.804	-2.99
5080791_A_G	0.232	3.36e-05	0.000941	2.15	3.14	-3.84
2397966_C_T	0.0137	0.000155	0.000972	5.01	1.08	-3.82
5386479_C_T	0.519	0.000362	0.000986	2.21	4.09	-4.7
1362367_T_C	0.549	3.17e-05	0.000987	-2.21	1.76	-2.31
783052_T_C	0.675	0.00338	0.00101	3.16	4.26	-5.83
2679467_G_A	0.126	0.163	0.00102	3.5	1.18	-4.73
2944146_C_T	0.0137	3.18e-09	0.00104	3.43	1.1	-3.28
5211618_CCGAAG_C	0.191	2.03e-05	0.00106	2.32	2.87	-3.67
1362362_G_C	0.536	5.44e-05	0.00108	-2.15	1.58	-2.37
898686_C_T	0.522	0.00231	0.00111	2.34	0.839	-5.41
5491503_A_G	0.719	0.00823	0.00113	2.78	4.22	-5.47
525132_C_T	0.415	6.28e-05	0.00116	2.15	3.74	-4.39
1344071_A_C	0.0137	0.000155	0.00122	4.7	1.06	-3.6
5005094_C_T	0.178	0.198	0.00124	2.63	0.771	-4.65
6056970_G_A	0.254	0.126	0.00128	2.29	0.743	-4.82
3087067_AC_GT	0.101	0.000419	0.00129	2.26	0.685	-4.44
1805348_C_G	0.178	0.00968	0.00131	2.1	0.65	-4.34
914943_G_A	0.137	0.00782	0.00133	2.28	0.71	-4.55
5182096_T_G	0.0137	3.18e-09	0.00134	3.29	1.1	-3.27
2063046_G_C	0.041	0.103	0.00137	5.52	0.896	-3.53
5489447_A_C	0.404	0.00295	0.00137	-2.16	1.31	-2.56
2129310_CC_TT	0.352	3.14e-05	0.00142	2.13	0.724	-4.83
5289182_G_A	0.041	3.5e-05	0.00142	2.49	1.74	-3.28
6075294_T_C	0.0902	0.0324	0.00143	3.01	0.897	-4.39
1803293_TAC_CTGT	0.0383	0.00234	0.00144	3.43	1.02	-4.5
3316798_T_C	0.21	0.14	0.00145	2.42	0.751	-4.58
3857835_G_A	0.145	0.278	0.00149	3.07	0.888	-4.58
6061897_C_T	0.0956	0.00022	0.0015	2.25	0.693	-4.21
4521758_A_G	0.117	0.439	0.00152	4.14	1.29	-4.61
2994387_C_G	0.189	0.0759	0.00154	2.37	0.714	-4.41
3562931_G_A	0.104	0.000564	0.00159	2.15	0.658	-4.28
2062835_G_T	0.164	0.0311	0.00163	2.23	0.692	-4.25
693590_G_A	0.0164	1.02e-07	0.00164	3.1	1.22	-3.28
2142603_A_G	0.0246	0.0112	0.00164	6.01	0.98	-3.53
6061278_C_T	0.0219	8.02e-06	0.00171	2.95	1.35	-3.33
2876314_T_A	0.418	0.289	0.00172	-3.61	1.7	-2.89
1030718_A_G	0.0164	1.02e-07	0.00176	3.05	1.22	-3.29
2596871_C_A	0.0628	0.048	0.00176	3.17	0.921	-4.38
3213892_TCA_CCC	0.0273	0.000112	0.00177	3.05	1.36	-3.48
5378588_G_C	0.24	2.22e-07	0.00178	2.09	0.716	-4.77
244649_TCA_GGT	0.0191	1.23e-06	0.00179	3.1	1.28	-3.37
2078519_C_T	0.0219	8.02e-06	0.0018	2.94	1.32	-3.3
2994965_A_G	0.145	0.278	0.00182	2.98	1.89	-3.65
2228600_A_C	0.153	0.019	0.00183	2.09	0.652	-4.53
3752491_G_A	0.0164	1.02e-07	0.00183	3.11	1.22	-3.28
4027189_G_A	0.0383	1.44e-05	0.00187	2.36	1.67	-3.33
1800604_C_T	0.232	0.0172	0.00188	1.97	0.643	-4.46
290124_T_C	0.607	0.00383	0.00192	2.3	4.02	-5
5080413_A_G	0.178	5.71e-06	0.00193	2.22	2.95	-3.81
3080431_G_C	0.486	0.175	0.00194	2.39	0.943	-5.52
4327456_A_T	0.134	0.209	0.00194	3.13	1.07	-4.73
4065029_G_A	0.0164	1.02e-07	0.00196	3.08	1.22	-3.28
4207280_G_A	0.331	9.77e-05	0.00198	2	0.674	-4.73
2079130_G_A	0.0574	0.00124	0.00199	2.57	0.758	-4.24
2704609_C_T	0.0246	3.46e-05	0.00199	2.85	1.36	-3.32
633372_C_T	0.232	1.01e-07	0.002	2.06	0.717	-4.59
272341_T_A	0.0246	3.46e-05	0.00201	2.92	1.41	-3.3
3054104_C_A	0.0519	0.0178	0.00206	3.25	0.981	-4.23
2229035_C_T	0.0273	0.000112	0.0021	3.41	1.27	-3.58
1235493_CG_C	0.0137	0.000155	0.00211	4.04	1.06	-3.41
727449_A_G	0.243	0.0167	0.00212	-2.76	0.781	-2.8
3049629_A_G	0.0601	0.0387	0.00212	3.42	1.1	-4.29
4731649_A_G	0.628	7.85e-05	0.00217	-2.11	0.767	-2.92
2191981_A_G	0.071	0.00694	0.0022	2.5	1.93	-3.61
1517244_C_T	0.041	0.00391	0.00222	3.07	0.943	-4.2
2586319_G_GC	0.0164	0.00076	0.00224	4.49	0.92	-3.48
898280_CTT_ATC	0.158	1.8e-05	0.00225	2.52	2.71	-3.79
2627408_G_A	0.0301	0.000294	0.00227	2.9	1.41	-3.43
6243926_G_A	0.0109	1.46e-05	0.0023	4.57	0.775	-3.38
750092_G_A	0.0219	8.02e-06	0.00234	2.83	1.34	-3.28
690953_CGGGT_TGGGG	0.0383	1.44e-05	0.00235	2.34	1.71	-3.32
5990794_G_C	0.128	0.544	0.00237	3.76	1.54	-3.81
898342_T_C	0.557	0.00573	0.00238	2.21	0.853	-5.39
898228_C_T	0.56	0.00612	0.00239	2.2	0.849	-5.4
4327439_C_T	0.137	0.225	0.00239	3.06	1.06	-4.71
4024594_C_T	0.0164	1.02e-07	0.00242	2.93	1.22	-3.27
2227451_C_A	0.109	0.0882	0.00246	2.64	0.833	-4.68
5878592_G_A	0.0273	0.000112	0.00249	2.98	1.4	-3.32
3746707_A_C	0.697	2.25e-05	0.00252	-1.62	2.55	-2.12
6150358_CCA_TCG	0.224	0.0125	0.00254	1.84	0.627	-4.53
895873_T_A	0.0273	0.000112	0.00255	2.81	1.43	-3.44
1236280_C_T	0.0601	0.0387	0.00257	3.1	0.97	-4.35
6212929_G_A	0.0164	1.02e-07	0.00257	3	1.22	-3.24
703131_G_A	0.0191	1.23e-06	0.00259	2.88	1.31	-3.28
2194715_CTC_TTG	0.0656	0.00379	0.00259	2.4	1.87	-3.49
4144928_GTCGAA_CTCGCG	0.35	0.285	0.00259	1.96	0.652	-4.68
3727622_AC_CG	0.331	9.77e-05	0.00265	1.99	0.685	-4.69
1411877_G_A	0.0301	0.0303	0.00266	4.52	1.5	-4.28
4996470_G_T	0.361	0.558	0.00267	-2.84	1.33	-3.31
518256_C_G	0.0137	0.000155	0.00269	4.21	1.03	-3.32
5890290_C_T	0.0137	0.000155	0.00269	4.21	1.03	-3.32
2098002_C_T	0.0765	0.112	0.0027	3.04	0.927	-4.55
4491183_G_A	0.702	0.00596	0.00273	3.75	4.15	-6.25
1027125_AGC_A	0.0246	3.46e-05	0.00274	2.67	1.4	-3.34
6066951_C_A	0.0137	0.000155	0.00275	3.95	1.03	-3.4
550204_C_T	0.0219	8.02e-06	0.00277	2.9	1.34	-3.33
2156059_G_A	0.082	0.0183	0.00278	2.63	0.838	-4.35
3812951_G_T	0.0191	1.23e-06	0.00278	2.87	1.31	-3.3
6021285_T_C	0.708	0.098	0.00278	-1.84	0.62	-2.79
2760565_A_T	0.107	7.19e-09	0.00279	2.21	2.66	-3.43
752279_A_C	0.0164	0.00076	0.00281	3.89	1.14	-3.5
1920510_C_T	0.0191	1.23e-06	0.00282	2.87	1.31	-3.31
5356588_CGAAG_TGAAA	0.126	3.82e-09	0.00282	1.99	2.83	-3.54
5932810_G_A	0.0301	0.0303	0.00282	4.42	1.45	-4.23
4521619_AG_CA	0.112	0.388	0.00283	3.64	1.13	-4.57
2710256_T_G	0.0246	3.46e-05	0.00288	2.78	1.39	-3.3
3032473_A_AG	0.0109	1.46e-05	0.00288	3.8	0.957	-3.38
143452_T_A	0.243	0.0252	0.0029	1.91	0.679	-4.58
2934472_C_T	0.0191	1.23e-06	0.00297	2.85	1.3	-3.29
2741800_G_A	0.642	0.965	0.00299	2.32	0.947	-5.84
4805950_C_T	0.041	0.00391	0.00303	2.98	0.912	-4.43
2549422_C_A	0.041	3.5e-05	0.00309	2.26	1.73	-3.31
5505117_G_T	0.0519	0.000483	0.0031	2.58	0.84	-4.13
4517923_C_A	0.0546	0.0236	0.00312	3.04	0.949	-4.22
1059400_G_A	0.0164	0.00076	0.00313	4.03	1.09	-3.44
2857167_C_A	0.0109	1.46e-05	0.00315	3.89	0.96	-3.44
1033843_G_A	0.0137	0.000155	0.00316	4.03	1.01	-3.44
1034072_C_T	0.0137	0.000155	0.00316	4.03	1.01	-3.44
4520939_T_C	0.131	0.0415	0.00316	2.35	0.751	-4.37
5426748_C_T	0.0355	5.18e-06	0.00316	2.26	1.66	-3.27
4736844_A_G	0.948	0.0178	0.00319	-3.03	0.979	-1.16
1073066_GTC_TTG	0.699	0.306	0.0032	-1.96	0.658	-2.71
4329067_G_T	0.309	0.139	0.0032	2.19	0.811	-4.76
675157_T_G	0.596	3.92e-05	0.00325	-2.29	0.932	-3.12
5241897_TTCCCGT_CTCCTG	0.0219	8.02e-06	0.00326	2.77	1.36	-3.32
783485_C_A	0.0164	0.00076	0.00327	5.09	1.06	-3.85
2590391_CGGCCGTGCGGAG_C	0.0874	0.183	0.00327	3.42	1.11	-4.29
3115958_G_A	0.699	0.117	0.00328	-1.83	0.643	-2.8
143354_GGTTTCGG_AGTTACGA	0.0246	3.46e-05	0.00329	2.79	1.41	-3.33
6143788_C_G	0.0902	0.203	0.0033	3.15	1	-4.28
895825_TGGCACC_CGGCGCT	0.0273	0.000112	0.00331	2.73	1.43	-3.4
4560282_G_A	0.347	0.106	0.00331	2.04	0.778	-5.01
5377785_TC_T	0.0109	1.46e-05	0.00333	3.86	0.926	-3.24
1924372_T_C	0.658	0.000165	0.00338	-2.07	0.785	-2.91
2598540_T_C	0.0683	0.00519	0.00344	2.4	0.764	-4.04
2598576_C_G	0.0683	0.00519	0.00344	2.4	0.764	-4.04
4244530_G_A	0.0874	0.0271	0.00347	2.99	1.07	-4.32
4814442_G_A	0.0656	9.68e-05	0.00353	2.36	0.788	-4
916287_C_G	0.478	0.000634	0.0036	2.23	0.92	-5.25
1349062_TA_GG	0.967	0.000657	0.0036	-2.99	0.981	-0.95
951441_C_T	0.287	0.0074	0.00361	-2.56	0.82	-2.71
6087718_G_A	0.0683	0.000157	0.00367	2.14	0.707	-4.16
352329_C_G	0.131	0.193	0.00369	2.48	0.804	-4.41
1973422_A_C	0.0601	0.307	0.0037	4.95	1.64	-4.69
3752544_CCCCCC_TTCCCT	0.0792	0.548	0.00373	4.91	1.63	-4.63
881176_C_T	0.694	2.64e-05	0.00376	-1.62	2.59	-2.17
3752593_T_C	0.0847	0.617	0.00376	4.91	1.63	-4.64
376670_G_T	0.344	0.0999	0.00383	1.83	0.675	-4.74
5078523_G_A	0.0164	0.00076	0.00386	3.63	1.13	-3.46
5078815_G_A	0.0164	0.00076	0.00386	3.63	1.13	-3.46
6129971_T_C	0.117	0.0206	0.00386	2.13	0.704	-4.35
763538_CGCC_GCGCT	0.262	0.151	0.00387	2.04	0.734	-4.81
6187938_C_T	0.0437	0.127	0.00389	3.9	1.33	-4.23
2192600_C_T	0.071	0.00694	0.00392	2.27	1.9	-3.51
3735360_G_A	0.0929	0.0383	0.00395	2.46	0.823	-4.35
3751865_A_G	0.0874	3.93e-11	0.00396	2.2	2.58	-3.33
5587657_C_T	0.298	1.63e-05	0.00396	1.65	3.43	-3.76
457633_C_A	0.0164	0.00076	0.00398	3.76	1.11	-3.43
2799779_G_GC	0.172	6.44e-05	0.00399	2.14	2.77	-3.64
3793711_G_A	0.0246	0.0112	0.004	3.98	1.39	-4.28
879174_C_T	0.0301	0.000294	0.00402	2.63	1.51	-3.39
3316679_A_GCCAGCGGGCCGGTGCCG	0.0738	0.478	0.00402	5.01	1.3	-3.73
4671386_TGGCG_CGGCC	0.273	0.00963	0.00403	-3.42	1.1	-2.55
5290051_G_A	0.0191	1.23e-06	0.00404	2.65	1.3	-3.22
5491796_T_C	0.071	0.00694	0.00404	2.35	0.753	-4.27
3671133_T_C	0.0246	3.46e-05	0.00405	2.63	1.4	-3.23
1803233_C_A	0.0219	8.02e-06	0.00407	2.59	1.36	-3.24
1342902_A_C	0.12	0.135	0.0041	2.63	0.871	-4.69
2250709_A_G	0.139	0.242	0.00411	2.41	0.814	-4.34
2257716_C_A	0.314	0.00426	0.00421	-2.67	0.98	-2.7
3335630_CCGCT_TCGCC	0.0273	0.0193	0.00427	4.59	1.59	-4.42
1493608_T_C	0.0929	0.000155	0.0043	1.9	0.635	-4.1
3958850_C_CG	0.0929	0.224	0.0043	3.04	1	-4.36
5293713_C_T	0.0601	0.0387	0.0043	2.96	0.96	-4.19
3459869_G_A	0.311	3.59e-05	0.00431	1.93	0.721	-4.89
1236491_T_G	0.732	0.0531	0.00432	-1.88	0.694	-2.81
2881724_C_T	0.628	0.168	0.00435	-1.99	0.779	-2.96
5455001_T_G	0.0383	0.00234	0.00435	2.69	0.844	-4.31
6219248_G_C	0.183	0.0125	0.00435	1.84	0.639	-4.27
4814401_ACCCCGGA_GTCCCATC	0.0383	1.44e-05	0.00436	2.27	1.7	-3.28
3515759_G_A	0.0219	8.02e-06	0.00437	2.61	1.37	-3.29
4914733_GC_G	0.071	0.00694	0.00438	2.41	0.833	-4.43
1525184_GC_G	0.0109	1.46e-05	0.00442	3.47	0.984	-3.33
4230513_A_G	0.0546	0.242	0.00443	4.86	1.05	-3.75
1945207_A_G	0.0191	1.23e-06	0.00445	2.71	1.31	-3.26
17234_G_T	0.0328	0.000657	0.00447	2.82	0.9	-4.16
2192541_G_A	0.071	0.00694	0.00447	2.12	1.92	-3.5
4556229_C_A	0.156	0.0217	0.00447	2.03	0.715	-4.39
5611968_C_T	0.0301	0.000294	0.00449	2.51	1.49	-3.33
1064289_A_C	0.18	0.546	0.00452	2.71	0.92	-4.57
1961535_T_G	0.0656	0.0585	0.00452	2.94	0.971	-4.42
4240581_G_A	0.355	3.6e-05	0.00453	1.87	0.728	-4.78
5761727_G_A	0.295	0.104	0.00455	2.12	0.829	-4.94
4552890_C_T	0.486	0.000821	0.00458	2.27	0.944	-5.41
507107_T_C	0.041	0.00391	0.00461	2.72	0.876	-4.13
6113434_T_G	0.0219	8.02e-06	0.00466	2.57	1.37	-3.31
2993918_G_A	0.12	0.024	0.00467	2.1	0.706	-4.23
3256313_G_A	0.0164	1.02e-07	0.00467	2.76	1.21	-3.19
227179_G_A	0.0219	0.00567	0.00468	4.89	1	-3.75
3465749_C_T	0.0984	0.268	0.00468	2.67	1.55	-3.58
753506_T_G	0.295	0.0063	0.00471	-2.33	0.997	-2.77
1961177_T_G	0.388	0.22	0.00472	1.83	0.687	-4.84
6125708_C_T	0.0328	0.537	0.00473	16.9	0.822	-4.72
2602113_ACCGG_GCCGT	0.899	0.000419	0.00474	-1.83	0.61	-2.23
2100303_G_A	0.071	5.13e-11	0.00475	2.5	2.37	-3.39
4330323_G_A	0.0792	0.129	0.00476	3	1.05	-4.35
4330478_G_A	0.0792	0.129	0.00476	3	1.05	-4.35
4330587_C_A	0.0792	0.129	0.00476	3	1.05	-4.35
3445568_C_A	0.451	0.00025	0.00477	2.14	0.901	-5.26
508070_C_T	0.0492	0.000279	0.00482	2.24	0.724	-4.05
3255441_T_A	0.0137	0.000155	0.00483	3.54	1.07	-3.44
2592021_C_A	0.0519	0.0178	0.00486	2.83	0.955	-4.34
1248234_G_T	0.0191	0.00239	0.00489	3.66	1.15	-3.48
2172173_C_T	0.0246	0.0112	0.0049	3.97	1.41	-4.03
1830621_C_T	0.0109	1.46e-05	0.00496	3.45	0.946	-3.27
2163551_G_A	0.0109	1.46e-05	0.00496	3.55	0.926	-3.33
6125669_A_G	0.0355	0.595	0.005	11.9	0.948	-4.39
4522713_G_C	0.0328	0.0442	0.00501	4.09	1.42	-4.23
2599838_G_A	0.0191	1.23e-06	0.00504	2.65	1.3	-3.16
4510914_GC_G	0.0109	1.46e-05	0.00514	3.49	0.986	-3.33
1950339_C_T	0.333	0.725	0.00518	-3.83	1.85	-3.13
4330926_GGA_TGC	0.128	0.177	0.00519	2.56	0.914	-4.33
990883_T_C	0.399	0.00161	0.00522	1.83	0.677	-4.73
4212329_C_G	0.527	0.00268	0.00522	1.95	0.81	-5.03
4260579_TCCA_GCCT	0.0492	0.0129	0.00523	2.66	0.868	-4.22
6065128_G_A	0.0492	0.181	0.00524	3.96	1.45	-4.35
1737101_A_G	0.0109	1.46e-05	0.00528	3.62	0.933	-3.2
2220497_TG_T	0.0109	1.46e-05	0.0053	3.48	0.986	-3.29
2807646_C_T	0.366	0.000477	0.00531	1.72	0.65	-4.65
1068657_A_T	0.0137	0.000155	0.00534	3.51	1.05	-3.25
2756189_GGAA_AGAG	0.0738	0.000372	0.0054	2.06	0.705	-4.13
2765702_T_C	0.117	6.61e-08	0.0054	2.28	0.794	-4.19
4182524_C_T	0.0792	0.000782	0.00543	2.16	0.756	-4.08
3125414_T_C	0.437	0.000151	0.00544	1.97	0.819	-5.04
698782_A_G	0.276	0.864	0.00545	2.47	0.875	-4.86
1073010_CT_C	0.0765	0.0117	0.00545	2.41	0.809	-4.18
779301_G_A	0.765	0.0783	0.0055	-1.84	0.674	-2.7
4420407_G_C	0.779	0.181	0.00551	-1.96	0.691	-2.41
2878956_CCCTTC_TCCCTT	0.0765	0.513	0.00552	4.05	1.38	-4.55
4860024_C_T	0.0164	0.00076	0.00554	3.61	1.09	-3.4
1068783_A_T	0.0109	1.46e-05	0.00556	3.41	0.971	-3.25
3015501_AG_GC	0.145	0.278	0.00556	2.76	0.978	-4.41
4287168_ACT_GCC	0.443	0.216	0.00557	1.98	0.826	-5.08
699525_A_G	0.279	0.884	0.00559	2.46	0.876	-4.87
4373572_A_G	0.653	0.0106	0.00559	1.82	4.11	-4.53
891428_T_A	0.0246	3.46e-05	0.00564	2.47	1.41	-3.33
2774865_G_T	0.0301	0.0303	0.00566	3.39	1.08	-4.35
5879467_C_T	0.0219	8.02e-06	0.00568	2.49	1.37	-3.23
6224134_G_A	0.071	0.444	0.0057	4.51	1.63	-4.46
3719304_A_T	0.279	0.21	0.00575	1.86	0.683	-4.67
3068856_GC_CA	0.0628	0.048	0.00576	2.75	0.909	-4.16
4629362_G_C	0.0464	0.00909	0.00581	2.92	1.02	-4.29
1260449_G_T	0.137	1.37e-06	0.00583	1.99	2.72	-3.43
700222_C_T	0.0383	0.0805	0.00584	4.04	1.43	-4.13
6021620_A_G	0.836	0.0311	0.00584	-1.95	0.688	-2.41
3203980_ATC_TCT	0.0355	0.595	0.00585	17.8	0.954	-4.9
4510729_C_T	0.0355	0.595	0.00585	17.8	0.954	-4.9
1035707_T_A	0.0164	0.00076	0.00586	3.42	1.1	-3.43
1036138_A_G	0.0164	0.00076	0.00586	3.42	1.1	-3.43
1999497_A_G	0.232	0.0172	0.00586	1.78	0.686	-4.56
2794324_T_G	0.0847	4.86e-09	0.00588	2.25	2.44	-3.44
3700878_C_T	0.421	7.89e-05	0.0059	2.2	0.945	-5.1
6242598_G_A	0.156	0.354	0.0059	2.32	0.774	-4.3
1875393_G_T	0.0109	1.46e-05	0.00591	3.4	0.954	-3.31
3433181_G_C	0.235	0.019	0.00596	2.01	0.776	-4.46
3705672_G_T	0.109	0.0124	0.00598	1.98	0.688	-4.19
4830712_C_A	0.451	0.0047	0.00598	-1.92	0.807	-3.2
4548387_CT_GG	0.301	0.00564	0.00604	-3.7	1.11	-2.47
5579672_T_A	0.183	0.943	0.00605	3.39	1.18	-4.61
5966383_G_A	0.0929	0.0383	0.00607	2.29	0.766	-4.18
2843379_TCGGCGATATCTCGC_T	0.0219	8.02e-06	0.00608	2.49	1.38	-3.23
3343718_G_T	0.082	0.0183	0.00612	2.2	0.745	-4.16
4503998_C_A	0.0219	8.02e-06	0.00613	2.52	1.36	-3.28
74765_T_A	0.0273	0.000112	0.00618	2.32	1.48	-3.32
19867_C_T	0.0656	0.00379	0.00621	2.35	0.832	-4.17
5608867_G_T	0.0109	1.46e-05	0.00622	3.42	0.983	-3.25
264535_T_C	0.0902	0.203	0.00624	2.94	0.996	-4.13
4327068_A_ATCCCGTTGCCCGAGTT	0.0765	0.112	0.00624	3.1	1.16	-4.39
5080781_T_G	0.126	2.71e-07	0.00624	2	2.73	-3.58
2093168_A_AG	0.0109	1.46e-05	0.00629	3.42	0.959	-3.31
3077286_C_T	0.0437	0.00612	0.00629	2.6	0.862	-4.15
2332185_T_G	0.041	0.00391	0.00632	2.56	0.847	-4.23
264528_A_T	0.0956	0.246	0.00635	2.93	0.998	-4.13
2592030_G_A	0.0656	0.0585	0.00636	2.86	1.03	-4.36
5729796_CCACG_GCACA	0.153	0.00241	0.00636	1.74	0.635	-4.29
4013653_C_T	0.26	0.0124	0.00641	-2.53	0.758	-2.78
5504802_G_A	0.117	0.0206	0.00644	1.95	0.686	-4.35
6004725_T_A	0.746	0.0358	0.00645	-1.83	0.709	-2.64
3677477_G_A	0.454	0.000276	0.00647	2.31	1.06	-5.2
6100216_A_G	0.0109	1.46e-05	0.00647	3.41	0.975	-3.34
560065_C_A	0.0383	0.0805	0.00649	4.85	1.18	-3.55
1072995_C_T	0.806	0.0896	0.00649	-1.91	0.678	-2.6
753129_T_C	0.232	0.0202	0.0065	-2.49	0.768	-2.88
4488271_C_T	0.0164	0.00076	0.0065	3.46	1.09	-3.36
753170_G_A	0.235	0.0193	0.00651	-2.48	0.77	-2.86
1294097_G_A	0.0109	1.46e-05	0.00651	3.43	0.958	-3.19
622277_C_T	0.374	0.062	0.00652	1.81	0.758	-4.7
4000419_G_C	0.0273	0.000112	0.00652	2.48	1.48	-3.29
4140860_CT_C	0.0355	0.0013	0.00652	2.57	0.847	-4.12
5106886_C_G	0.413	0.00241	0.00652	-2.36	1.72	-2.43
5967507_C_T	0.0519	0.0178	0.00654	2.86	1.03	-4.17
6093249_G_A	0.232	0.0202	0.00658	-4.14	1.07	-2.56
5581735_TCA_CCG	0.213	0.404	0.00661	2.12	0.744	-4.4
1072102_TCC_ACT	0.082	0.583	0.00666	4.19	1.64	-4.3
5384034_G_A	0.0164	0.00076	0.00667	3.5	1.09	-3.21
4057682_A_T	0.361	0.138	0.00668	1.73	0.665	-4.61
4257611_TTCGTCCCGCGGG_CT	0.115	8.33e-05	0.00671	3.12	2.36	-3.73
1228637_CGTCG_GGTCA	0.574	0.531	0.00673	2.13	0.976	-5.4
4552862_C_T	0.486	0.000821	0.00674	2.14	0.927	-5.31
39171_GGC_TCA	0.56	0.078	0.00678	-2.06	0.933	-3
3053827_C_A	0.12	0.024	0.00679	2.01	0.72	-4.31
3684928_G_A	0.0601	0.0387	0.00679	2.56	0.861	-4.29
2060958_C_T	0.145	0.0125	0.00689	1.99	0.732	-4.38
4015228_G_A	0.418	0.145	0.00689	1.92	0.822	-4.92
6195112_A_T	0.762	0.253	0.00689	-1.86	0.669	-2.53
993336_A_G	0.0301	0.0303	0.0069	3.33	1.11	-4.3
4327146_A_AT	0.153	0.334	0.00695	2.35	2.09	-3.55
1717697_G_A	0.475	0.3	0.00697	-1.99	0.877	-3.19
2253232_A_C	0.0109	1.46e-05	0.00702	3.26	0.965	-3.26
22754_C_T	0.0164	0.00076	0.00703	3.24	1.11	-3.33
3429995_T_C	0.0164	0.00076	0.00703	3.24	1.11	-3.33
6110932_C_CT	0.0164	0.00076	0.00705	3.32	1.09	-3.31
898908_T_G	0.582	0.0101	0.00707	1.98	0.844	-5.25
2564323_A_G	0.795	0.0305	0.00707	-1.67	0.607	-2.6
3560727_A_G	0.0765	0.000546	0.00709	2.01	0.73	-4.21
4671488_T_C	0.262	0.0118	0.00709	-3.34	1.1	-2.63
137016_T_C	0.809	0.0179	0.0071	-1.74	0.64	-2.53
2039198_G_C	0.342	0.0118	0.00711	-1.85	1.44	-2.74
2437219_G_A	0.0301	0.477	0.00715	16.6	0.923	-4.75
5080403_T_A	0.388	0.00588	0.0072	1.86	0.687	-4.63
5080294_C_T	0.131	6.31e-07	0.00725	1.92	2.77	-3.55
5670287_G_A	0.0109	1.46e-05	0.00725	3.28	0.985	-3.31
2599102_C_G	0.0109	1.46e-05	0.00732	3.3	0.98	-3.35
2905877_A_C	0.0109	1.46e-05	0.00734	3.31	0.951	-3.31
4312105_G_A	0.32	0.172	0.00736	1.71	0.664	-4.58
2693673_AAG_CAA	0.276	0.00914	0.00737	-2.66	0.902	-2.75
2858053_A_T	0.0137	0.000155	0.00737	3.28	1.07	-3.38
1800563_T_C	0.301	0.117	0.00741	1.73	0.65	-4.5
1071935_ATT_TTG	0.0902	0.685	0.00743	4.14	1.63	-4.31
1071958_GC_CT	0.0902	0.685	0.00743	4.14	1.63	-4.31
4096099_C_A	0.0492	0.000279	0.00746	2.16	0.756	-4.07
1071904_C_G	0.0956	0.752	0.00747	4.15	1.63	-4.31
4442331_A_G	0.123	0.149	0.00748	2.29	0.795	-4.52
4442354_A_G	0.126	0.163	0.00748	2.29	0.795	-4.52
1796834_T_A	0.76	0.0175	0.00755	2.46	4.27	-5.32
3101650_T_C	0.0301	0.000294	0.00757	2.35	1.48	-3.24
5932817_C_T	0.0246	3.46e-05	0.00757	2.33	1.43	-3.24
3601663_C_T	0.243	0.0252	0.00758	1.72	0.672	-4.4
3527780_C_T	0.0437	0.127	0.00759	3.85	1.39	-4.24
3527901_C_A	0.0437	0.127	0.00759	3.85	1.39	-4.24
2143582_GC_AT	0.0301	0.0303	0.00763	4.38	1.18	-3.51
1016325_CG_C	0.0383	0.00234	0.00765	2.58	0.884	-4.06
6020735_C_T	0.0246	3.46e-05	0.00766	2.42	1.41	-3.29
2453322_G_A	0.451	0.184	0.00772	-1.84	0.784	-3.17
4795231_TCC_CCT	0.0137	0.000155	0.00773	3.18	1.08	-3.38
1803282_GGAGA_AGAGG	0.117	0.439	0.00774	2.84	0.988	-4.57
3075880_T_G	0.0683	0.00519	0.00774	2.23	0.785	-4.1
4981588_C_A	0.0246	3.46e-05	0.00775	2.35	1.43	-3.29
6093077_G_T	0.268	0.0107	0.00776	-4.07	1.08	-2.52
6093142_C_T	0.268	0.0107	0.00776	-4.07	1.08	-2.52
703062_G_A	0.232	0.577	0.00778	3.19	1.16	-4.87
3206786_TA_T	0.0355	0.0013	0.00778	2.44	0.817	-4.03
1726869_C_T	0.0109	1.46e-05	0.00779	3.2	0.994	-3.26
2936476_A_G	0.587	0.000424	0.00779	-2.06	0.842	-3.02
3589446_C_T	0.0328	0.0442	0.00782	3.33	1.16	-4.22
4103303_C_G	0.246	0.636	0.00787	2.08	0.737	-4.59
643626_C_T	0.23	0.0212	0.00794	-2.46	0.803	-2.85
4864583_A_T	0.115	3.95e-08	0.00794	1.86	2.72	-3.46
650202_C_T	0.0437	7.61e-05	0.00796	2.26	0.801	-4.02
1912953_C_G	0.0328	0.000657	0.00796	2.46	0.83	-4.09
5120032_G_A	0.0355	0.0013	0.00796	2.54	0.876	-3.99
4308165_A_G	0.344	0.00131	0.00798	1.46	3.49	-3.74
4998080_A_AG	0.0301	0.000294	0.00798	2.62	0.923	-4.03
699213_G_A	0.0847	0.0224	0.00802	2.18	0.773	-4.23
803773_C_T	0.041	0.103	0.00802	3.7	1.5	-4.05
4036325_C_G	0.309	0.139	0.00805	1.75	0.698	-4.72
4444076_A_C	0.254	0.126	0.00806	1.71	0.644	-4.52
3079793_A_C	0.243	0.0167	0.00807	-2.49	0.786	-2.9
3107595_G_A	0.0137	0.000155	0.00808	3.45	1.01	-3.41
214808_A_G	0.0273	0.000112	0.0081	2.32	1.46	-3.26
3382188_T_A	0.194	2.56e-05	0.00811	1.91	0.702	-4.41
5507949_GCA_AGC	0.104	0.848	0.00811	3.75	1.3	-4.74
5762640_G_A	0.0164	0.00076	0.00811	3.06	1.08	-3.27
5474607_TGGCAA_CGGCTG	0.281	0.502	0.00814	1.8	0.657	-4.6
5838903_C_T	0.0109	1.46e-05	0.00814	3.19	0.974	-3.25
5289078_CA_C	0.284	7.87e-05	0.00816	1.69	0.656	-4.5
4830922_G_A	0.0109	1.46e-05	0.00824	3.16	0.994	-3.26
6075238_T_C	0.0984	0.0522	0.00824	2.4	0.853	-4.25
3865785_C_T	0.0109	1.46e-05	0.00826	3.2	0.957	-3.25
3958871_C_G	0.0301	0.0303	0.00829	3.38	1.19	-4.16
991365_G_A	0.15	0.0166	0.0083	1.74	0.647	-4.23
3937613_CGACAAC_AGGCAAT	0.0792	0.000782	0.00831	1.87	0.669	-4.13
3937631_G_A	0.0792	0.000782	0.00831	1.87	0.669	-4.13
4663692_C_T	0.101	0.00686	0.00832	1.91	0.7	-4.32
222528_A_C	0.631	0.00667	0.00833	1.8	4.13	-4.46
4331186_A_G	0.156	0.354	0.00833	2.54	2.11	-3.62
4538038_T_C	0.0301	0.000294	0.00834	2.3	1.5	-3.26
1994006_T_A	0.691	0.139	0.00844	-1.7	0.658	-2.75
1243076_C_A	0.0464	0.00909	0.00847	2.74	1.01	-4.16
4990327_A_C	0.243	0.28	0.00849	1.85	0.683	-4.59
2228471_T_C	0.142	0.0659	0.0085	1.83	0.656	-4.35
4376492_G_A	0.115	0.0175	0.0085	1.96	0.732	-4.43
5612972_G_C	0.082	2.21e-09	0.00851	2.21	2.45	-3.39
1324718_T_G	0.598	0.0144	0.00855	1.91	0.837	-5.29
779569_C_T	0.0301	0.477	0.00858	7.03	0.693	-3.56
800009_G_A	0.0301	0.477	0.00858	7.03	0.693	-3.56
3203975_T_A	0.0301	0.477	0.00858	7.03	0.693	-3.56
3276680_T_G	0.0301	0.477	0.00858	7.03	0.693	-3.56
4126153_G_A	0.0301	0.477	0.00858	7.03	0.693	-3.56
4543118_A_C	0.0301	0.477	0.00858	7.03	0.693	-3.56
1035230_T_C	0.0164	0.00076	0.00859	3.2	1.09	-3.32
2341243_G_C	0.183	0.0456	0.00859	-3.42	0.793	-2.76
2591931_A_G	0.0601	0.0387	0.00864	2.57	0.928	-4.31
5405135_G_A	0.0219	0.00567	0.00864	3.43	1.25	-4.01
1067906_A_G	0.0273	0.415	0.00866	7.03	0.689	-3.56
2879324_A_G	0.691	0.00478	0.00866	2.31	4.25	-4.93
74059_CCA_TCG	0.0273	0.0193	0.00869	3.87	1.48	-4.23
5446366_T_C	0.669	0.0147	0.00869	1.87	4.14	-4.58
1095696_G_A	0.888	0.388	0.00873	-2.72	0.987	-1.57
752262_T_C	0.276	0.00914	0.00877	-2.37	1.17	-2.69
3843598_T_C	0.311	0.147	0.00885	1.66	0.66	-4.57
5698197_C_T	0.0164	0.00076	0.00885	3.22	1.13	-3.39
3049656_T_C	0.0437	0.00612	0.00891	2.47	0.86	-4.11
184231_T_G	0.0137	0.000155	0.00893	3.07	1.09	-3.33
5843983_C_T	0.0328	0.000657	0.00895	2.47	0.858	-4.15
4520077_C_T	0.0437	0.00612	0.00897	2.54	0.899	-4.04
6093116_T_C	0.216	0.0267	0.00902	-4	0.983	-2.64
4593886_G_A	0.0328	0.537	0.00904	6.91	0.774	-3.58
1512446_A_G	0.0191	0.00239	0.00907	3.5	1.07	-3.28
1741019_T_C	0.199	0.105	0.00911	1.78	0.678	-4.54
5946187_C_G	0.0929	0.00342	0.00914	1.92	0.716	-4.28
6211907_G_C	0.0464	0.000151	0.00919	2.15	0.775	-4.03
264523_A_G	0.104	0.315	0.0092	2.91	1.02	-4.15
345718_C_T	0.101	0.0601	0.00922	2.04	0.729	-4.38
3873947_G_A	0.0137	0.000155	0.00923	3.04	1.08	-3.25
5581751_CGT_GGTGGCGC	0.0956	0.752	0.00923	3.53	1.26	-4.33
5056043_T_A	0.0164	0.00076	0.00926	3.05	1.11	-3.26
3730785_A_G	0.342	0.919	0.00927	-2.26	1.04	-3.4
793757_C_G	0.164	0.0311	0.00931	1.7	0.644	-4.37
270944_C_T	0.0656	0.00379	0.00932	2.07	0.742	-4.17
4681289_A_C	0.0464	0.00909	0.00932	2.39	0.833	-4.36
3279415_A_G	0.128	0.544	0.00933	2.82	1.03	-4.25
4660736_T_C	0.0902	0.0324	0.00937	2.08	0.747	-4.28
4663255_T_C	0.0929	0.00342	0.00938	1.9	0.712	-4.32
3434915_C_T	0.0246	3.46e-05	0.0094	2.31	1.43	-3.25
2267924_G_T	0.402	0.108	0.00943	1.68	0.717	-4.78
3674583_T_C	0.541	0.274	0.00943	-1.9	0.851	-3.15
751986_GCGTT_TCGTC	0.268	0.0107	0.00944	-2.23	1.12	-2.82
4553582_G_A	0.0656	0.00379	0.00946	2.15	0.778	-4.15
4031331_G_A	0.199	0.0351	0.00949	-2.48	0.761	-2.92
695306_TC_CT	0.0437	0.00612	0.00954	2.62	0.938	-4.02
2227556_ATTTC_CTTTA	0.0246	0.0112	0.00955	4.6	1.05	-3.84
62429_C_T	0.443	0.0012	0.00957	1.73	0.731	-4.89
4096009_C_G	0.0301	0.477	0.00957	6.89	0.751	-3.58
6195104_G_A	0.686	0.725	0.00957	-1.8	0.673	-2.72
3048017_G_C	0.0109	0.0518	0.00958	17.1	0.799	-4.88
4327921_C_T	0.158	0.374	0.00958	2.47	2.12	-3.61
4329760_T_G	0.158	0.374	0.00958	2.47	2.12	-3.61
6133285_CG_GC	0.101	0.291	0.00959	2.32	1.61	-3.45
5841624_G_T	0.0464	0.000151	0.00962	2.08	0.754	-4.13
264910_A_C	0.041	0.103	0.00963	3.2	1.14	-4.23
4576559_C_T	0.0246	3.46e-05	0.00969	2.4	1.4	-3.22
346252_C_T	0.131	0.193	0.0097	2.02	0.723	-4.27
4051551_A_G	0.383	0.000899	0.0097	1.66	0.673	-4.76
763567_GC_AT	0.298	0.293	0.00973	1.83	0.737	-4.75
2233080_A_G	0.0683	0.0702	0.00982	2.38	0.844	-4.23
3086620_C_T	0.191	0.0179	0.00983	1.66	0.642	-4.36
4418120_C_T	0.0273	0.000112	0.00983	2.3	1.47	-3.25
2622094_C_G	0.21	0.796	0.00984	-2.77	1.47	-3.52
4103023_G_T	0.0601	0.307	0.00985	3.51	1.23	-4.4
4503896_G_A	0.0902	2.13e-06	0.00986	2.77	2.44	-3.62
2904000_A_G	0.137	0.00782	0.00987	1.72	0.654	-4.19
2916901_G_C	0.0956	0.246	0.00987	2.63	0.922	-4.46
2647345_C_T	0.0902	0.0324	0.00992	2.36	0.942	-4.21
3335914_A_G	0.833	0.0348	0.00995	-1.7	0.639	-2.61
779292_G_T	0.317	0.744	0.01	-2.42	1.13	-3.38
1053806_C_T	0.0137	0.000155	0.01	3.06	1.09	-3.34
2481622_C_T	0.0109	1.46e-05	0.01	3.07	0.986	-3.29
5916483_C_T	0.0956	0.752	0.01	4.03	1.46	-4.58
2410338_C_T	0.0328	0.000657	0.0101	2.34	0.817	-4.12
3074774_T_C	0.596	0.00193	0.0101	-1.34	2.47	-2.46
3281938_C_A	0.134	0.209	0.0101	1.89	2.07	-3.6
3413260_GCGCT_ACGCC	0.0191	0.00239	0.0101	2.97	1.17	-3.3
5046745_AAC_TAT	0.869	0.0415	0.0101	-1.83	0.681	-2.45
5176170_A_G	0.279	0.00868	0.0101	-3.51	1.04	-2.58
81102_G_A	0.0219	0.00567	0.0102	2.97	0.998	-4.2
779257_T_C	0.317	0.744	0.0102	-2.4	1.12	-3.38
1270903_A_G	0.167	0.0348	0.0102	1.73	0.67	-4.36
2896722_ATGCACAGCCAGGGTTCGA_CTGGCCCGC	0.0219	0.286	0.0102	6.73	0.798	-3.57
5229397_T_G	0.142	6.82e-08	0.0102	1.61	2.89	-3.42
2287054_C_T	0.0792	0.0147	0.0103	2	0.73	-4.29
2414879_C_T	0.361	0.00795	0.0103	-1.96	1.59	-2.63
2697981_T_C	0.686	0.000367	0.0103	-1.4	2.66	-2.35
3527836_A_G	0.0546	0.242	0.0103	3.77	1.41	-4.24
3527850_G_A	0.0546	0.242	0.0103	3.77	1.41	-4.24
3546997_G_GT	0.0546	0.242	0.0103	3.77	1.41	-4.24
4107828_T_A	0.243	0.0167	0.0103	-2.19	0.91	-2.87
4328832_T_G	0.251	0.118	0.0103	1.86	0.758	-4.45
4554426_T_C	0.393	0.00383	0.0103	-1.69	1.51	-2.6
5848360_T_G	0.0273	0.000112	0.0103	2.25	1.47	-3.28
6171984_C_G	0.325	0.00371	0.0103	1.54	3.3	-3.8
949554_C_T	0.0246	3.46e-05	0.0104	2.3	1.41	-3.25
2765613_G_C	0.311	0.00222	0.0104	1.86	0.731	-4.51
3245675_G_C	0.0792	0.000782	0.0104	1.83	0.684	-4.04
136407_G_A	0.686	0.855	0.0105	2.82	1.51	-6.31
551857_T_C	0.79	0.037	0.0106	-1.71	0.683	-2.66
1037404_G_A	0.0383	0.00234	0.0106	2.48	0.909	-4.13
1658097_T_C	0.221	0.0244	0.0106	-4.34	0.952	-2.72
1756465_ACGGG_GCGGA	0.0191	0.00239	0.0106	3.11	1.18	-3.32
2701351_T_TC	0.0355	0.0013	0.0106	2.35	0.825	-3.91
4012501_G_T	0.423	0.00183	0.0106	-1.69	1.77	-2.52
4020193_G_A	0.628	0.168	0.0106	-1.63	0.678	-3.06
2063030_T_C	0.0464	0.153	0.0107	3.08	1.09	-4.14
3813755_G_C	0.082	2.21e-09	0.0107	2.11	2.45	-3.36
3828008_C_A	0.0383	0.00234	0.0107	2.3	0.812	-4.1
3727796_A_G	0.169	0.16	0.0108	1.9	0.71	-4.43
4168446_GTCGCCG_CTGGCCT	0.0355	0.595	0.0108	6.7	0.828	-3.64
145342_A_G	0.713	0.0333	0.0109	1.71	4.15	-4.57
3865649_G_A	0.0109	1.46e-05	0.0109	3.05	0.971	-3.26
763495_A_G	0.306	0.333	0.011	1.81	0.731	-4.74
763521_G_A	0.309	0.346	0.011	1.81	0.731	-4.74
3393228_G_T	0.0137	0.000155	0.011	4.11	0.995	-3.54
3393323_G_A	0.0137	0.000155	0.011	4.11	0.995	-3.54
4745340_T_A	0.325	0.78	0.011	-2.87	1.62	-3.26
3937625_T_C	0.0847	0.00149	0.0111	1.78	0.663	-4.14
6021472_A_C	0.833	0.0348	0.0111	-1.74	0.662	-2.54
6243058_A_GGCGAGCGCC	0.24	0.596	0.0111	-2.65	1.45	-3.44
891734_G_A	0.702	0.611	0.0112	-1.67	0.644	-2.82
4814788_G_T	0.197	0.0971	0.0112	1.89	0.733	-4.31
184304_C_T	0.325	0.19	0.0113	1.72	0.727	-4.73
587001_AGG_CGA	0.268	2.94e-05	0.0113	1.62	0.647	-4.54
2518021_TGGC_AGGT	0.333	0.0139	0.0113	-1.69	1.36	-2.75
3684893_GC_CT	0.216	9.62e-06	0.0113	1.74	0.689	-4.44
4553327_A_G	0.492	0.000972	0.0113	1.95	0.898	-5.17
5079939_A_C	0.0328	0.0442	0.0113	3.14	1.15	-4.2
5992235_AGCGCCGGTG_A	0.167	3.96e-05	0.0113	1.84	2.77	-3.52
752399_A_G	0.194	0.0383	0.0114	-2.33	0.975	-2.86
962918_C_T	0.0328	0.537	0.0114	6.6	0.736	-3.58
2815771_GC_G	0.0109	1.46e-05	0.0114	3.68	0.859	-3.27
4143715_C_T	0.0328	0.537	0.0114	6.6	0.736	-3.58
4143786_G_A	0.0328	0.537	0.0114	6.6	0.736	-3.58
184506_C_G	0.126	0.518	0.0115	2.49	0.913	-4.54
916257_C_G	0.53	0.00288	0.0115	1.99	0.933	-5.18
1269764_T_C	0.292	0.098	0.0115	1.69	0.701	-4.66
1427476_T_C	0.53	0.00278	0.0115	-1.78	0.786	-3.34
2090517_G_T	0.0328	0.000657	0.0115	2.33	0.837	-4.06
3389742_TT_CC	0.369	0.16	0.0115	1.54	0.637	-4.56
5145236_G_A	0.0109	1.46e-05	0.0115	3	0.983	-3.25
1243949_C_T	0.322	0.798	0.0116	-2.71	1.47	-3.33
1329672_G_A	0.0273	0.000112	0.0116	2.18	1.46	-3.27
3335995_G_A	0.661	0.24	0.0116	-1.63	0.657	-3.01
3686130_A_G	0.923	0.0117	0.0116	-2.07	0.774	-2.11
5313176_GC_G	0.0219	0.00567	0.0116	3.08	1.28	-3.47
6093136_T_C	0.257	0.0131	0.0116	-4	1.19	-2.46
73295_TTC_CTT	0.0191	0.00239	0.0117	2.9	1.17	-3.35
391566_C_T	0.0246	3.46e-05	0.0117	2.19	1.42	-3.19
458641_G_A	0.109	1.3e-08	0.0117	1.73	2.68	-3.36
1324647_G_A	0.577	0.00896	0.0117	1.88	0.842	-5.19
3121670_G_C	0.21	0.037	0.0117	1.64	0.662	-4.45
4142492_G_A	0.0164	0.00076	0.0117	3.03	1.1	-3.23
821859_G_T	0.126	0.518	0.0118	2.8	1.1	-4.09
1073248_G_A	0.85	0.0892	0.0118	-1.84	0.7	-2.47
3752588_G_C	0.0519	0.000483	0.0118	1.99	0.737	-3.97
4932398_G_A	0.0246	0.0112	0.0118	2.94	1.02	-4.24
5204374_C_T	0.0355	0.595	0.0118	6.28	0.947	-3.57
779328_C_T	0.311	0.705	0.0119	-2.37	1.13	-3.4
2351871_T_C	0.448	0.00502	0.0119	-1.94	0.895	-3.36
2384624_C_T	0.0383	0.0805	0.0119	3.65	1.43	-4.24
5892626_GGGCG_AGGCT	0.0301	0.477	0.0119	5.42	0.767	-3.42
1498154_GGT_CGG	0.041	0.00391	0.012	2.55	0.948	-4.02
1498202_T_TC	0.041	0.00391	0.012	2.55	0.948	-4.02
1498212_A_G	0.041	0.00391	0.012	2.55	0.948	-4.02
2516358_T_C	0.407	0.0129	0.012	-1.77	0.804	-3.26
5569035_C_CG	0.0219	0.00567	0.012	2.97	1.06	-4.09
6127684_GGCA_G	0.0765	0.513	0.012	4.93	1.31	-3.95
895785_C_T	0.0164	0.00076	0.0121	2.96	1.13	-3.35
943931_C_T	0.0191	0.00239	0.0121	2.9	1.18	-3.33
1517129_C_T	0.115	0.414	0.0121	2.46	0.917	-4.3
1517137_TGG_GGC	0.115	0.414	0.0121	2.46	0.917	-4.3
1517166_TCA_CCG	0.115	0.414	0.0121	2.46	0.917	-4.3
2012729_G_A	0.0273	0.0193	0.0121	3.28	1.31	-4.04
2904456_T_A	0.082	0.00109	0.0121	1.8	0.689	-4.08
3683750_T_C	0.0765	0.112	0.0122	2.68	1	-4.25
4321263_C_G	0.0792	9.49e-10	0.0122	2.2	2.44	-3.39
143504_GCTACTCA_TTCACTAC	0.0246	3.46e-05	0.0123	2.19	1.42	-3.23
727552_C_T	0.0137	0.000155	0.0123	2.94	1.07	-3.26
1164230_G_A	0.0164	0.00076	0.0123	2.86	1.13	-3.3
2140648_GAC_CGT	0.0219	0.00567	0.0123	2.95	1.04	-4.16
3684816_T_G	0.62	0.000812	0.0123	-1.65	0.701	-3.15
4173624_G_C	0.186	0.591	0.0123	2.2	0.8	-4.51
5361380_C_T	0.484	0.0175	0.0123	1.63	0.685	-4.87
5507956_G_A	0.104	0.848	0.0123	3.35	1.21	-4.65
5714251_T_C	0.284	6.83e-06	0.0123	1.73	0.725	-4.46
5891042_TC_CT	0.0219	0.00567	0.0124	2.93	1.05	-4.04
268503_A_T	0.634	0.00707	0.0125	1.69	4.07	-4.36
627117_T_C	0.251	0.0144	0.0125	-2.17	1.07	-2.75
1300210_C_A	0.041	0.704	0.0125	7.31	0.793	-3.77
2158814_G_A	0.0109	0.0518	0.0125	7.55	0.691	-3.75
2754506_A_G	0.486	0.00184	0.0125	-1.9	0.888	-3.26
4023573_G_A	0.0383	0.00234	0.0125	2.34	0.858	-4.02
4993560_C_G	0.0219	0.00567	0.0125	3.08	1.14	-4.04
6077973_GCT_G	0.0355	0.595	0.0125	6.57	0.836	-3.61
990834_A_G	0.571	0.00791	0.0126	1.76	0.815	-4.93
2172568_G_A	0.21	0.14	0.0126	1.75	0.693	-4.33
4584887_T_C	0.257	0.0131	0.0126	-2.28	1.07	-2.73
6023612_C_G	0.0929	0.0383	0.0126	1.98	0.746	-4.22
789760_CTCAC_TTCAT	0.0574	0.00124	0.0127	1.91	0.703	-4.02
1402057_A_G	0.0383	0.651	0.0127	6.85	0.817	-3.7
1448338_C_A	0.333	0.079	0.0127	1.65	0.729	-4.6
2881740_C_G	0.434	0.847	0.0127	-1.8	0.82	-3.3
3672827_C_T	0.15	0.0166	0.0127	1.68	0.661	-4.19
3859609_C_T	0.0437	0.00612	0.0127	2.29	0.834	-4.28
5891008_G_A	0.156	0.354	0.0127	1.95	0.719	-4.33
947633_AA_GG	0.907	0.00342	0.0128	-1.76	0.678	-2.38
1648084_AGTGT_CGTGC	0.0109	0.0518	0.0128	7.57	0.707	-3.79
4966922_G_A	0.0546	0.0236	0.0128	2.25	0.816	-4.21
6085417_A_G	0.0109	0.0518	0.0128	7.57	0.707	-3.79
810017_C_T	0.0847	4.86e-09	0.0129	2.03	2.47	-3.39
2123544_T_G	0.0109	0.0518	0.0129	7.57	0.703	-3.79
2756252_GTC_G	0.178	0.0527	0.0129	1.64	0.647	-4.34
4545695_A_G	0.0902	0.0324	0.0129	1.89	0.697	-4.18
5454984_GCGACGTG_ACGAGGTT	0.0273	0.0193	0.0129	3	1.08	-4.18
5683402_GAG_AA	0.0137	0.1	0.0129	7.61	0.737	-3.81
2219708_C_T	0.0628	0.048	0.013	2.29	0.83	-4.08
2738098_C_T	0.197	1.72e-06	0.013	1.65	0.657	-4.3
4274139_A_C	0.858	0.0108	0.013	-1.62	0.64	-2.64
6093127_A_G	0.276	0.00914	0.013	-3.55	1.28	-2.46
2505494_C_CG	0.0137	0.000155	0.0131	2.83	1.08	-3.29
3260906_T_C	0.913	0.002	0.0131	-1.8	0.704	-2.28
4349789_A_C	0.32	0.172	0.0131	1.54	0.635	-4.55
4420218_A_T	0.792	0.368	0.0131	-1.91	0.727	-2.37
5067961_G_A	0.0164	0.00076	0.0131	2.87	1.14	-3.19
4024483_C_G	0.607	0.00383	0.0132	1.62	4.07	-4.3
5176395_T_G	0.287	0.0074	0.0132	-2.62	1.33	-2.67
267590_C_A	0.0656	0.908	0.0133	6.26	1.08	-4.03
393005_C_T	0.126	0.0319	0.0133	1.77	0.684	-4.23
456132_CT_TC	0.0492	0.000279	0.0133	1.92	0.719	-4.08
3108653_T_C	0.342	0.532	0.0133	1.69	0.708	-4.61
3442711_C_CG	0.0109	1.46e-05	0.0133	2.95	0.991	-3.23
3934473_G_A	0.601	0.00336	0.0133	1.98	4.01	-4.53
4124018_G_C	0.0137	0.1	0.0133	7.5	0.738	-3.8
4124299_G_A	0.0137	0.1	0.0133	7.5	0.738	-3.8
5038169_G_A	0.104	0.00844	0.0133	1.68	0.64	-4.23
5946508_G_A	0.186	0.24	0.0133	1.85	0.695	-4.34
1254560_A_AT	0.0109	0.0518	0.0134	7.55	0.709	-3.79
1388875_C_G	0.0109	1.46e-05	0.0134	2.95	0.991	-3.22
2211462_G_T	0.0546	0.0236	0.0134	2.25	0.83	-4.22
2989636_G_A	0.0984	0.268	0.0134	2.53	0.978	-4.15
3229394_T_TG	0.0328	0.000657	0.0134	2.31	0.84	-3.93
3695267_GGCG_CGCA	0.355	0.124	0.0134	1.54	0.664	-4.6
5313131_T_C	0.0109	0.0518	0.0134	7.59	0.717	-3.8
73401_A_G	0.527	0.311	0.0135	1.84	0.881	-5.17
3553435_GTGCC_ATGGT	0.0137	0.1	0.0135	7.61	0.748	-3.82
4037894_A_T	0.0191	0.00239	0.0135	2.88	1.15	-3.3
4096265_G_A	0.0929	0.0383	0.0135	1.94	0.73	-4.17
4753889_TA_CG	0.634	0.908	0.0135	2.15	1.05	-5.42
5193586_A_G	0.484	0.00946	0.0135	-1.72	0.751	-3.12
5931027_C_T	0.0301	0.0303	0.0135	2.91	1.05	-4.15
552924_C_T	0.0109	0.0518	0.0136	7.61	0.698	-3.79
2092218_T_C	0.0137	0.1	0.0136	7.53	0.742	-3.8
2878631_C_A	0.12	1.08e-07	0.0136	2	0.762	-4.28
2896688_GGTCA_CC	0.0328	0.537	0.0136	7.52	0.824	-3.85
3028067_G_A	0.0109	0.0518	0.0136	7.61	0.698	-3.79
4168331_C_T	0.0383	0.651	0.0136	7.13	0.785	-3.75
4287205_C_T	0.29	0.0921	0.0136	1.62	0.686	-4.61
5015844_C_T	0.0109	0.0518	0.0136	7.64	0.717	-3.82
5820557_G_T	0.0109	0.0518	0.0136	7.61	0.698	-3.79
703129_C_T	0.249	0.481	0.0137	3.04	1.2	-4.8
1813200_GC_AT	0.0301	0.0303	0.0137	2.85	1.02	-4.19
2599102_CAA_GAG	0.937	0.0027	0.0137	-1.94	0.731	-2.13
2732074_C_T	0.0246	3.46e-05	0.0137	2.12	1.42	-3.23
3863426_A_G	0.0137	0.000155	0.0137	2.91	1.07	-3.32
3863441_T_G	0.0137	0.000155	0.0137	2.91	1.07	-3.32
4031478_T_A	0.0929	0.00342	0.0137	1.74	0.675	-4.12
4805940_C_T	0.0109	0.0518	0.0137	7.6	0.706	-3.8
6082210_G_A	0.0109	0.0518	0.0137	7.63	0.718	-3.82
804460_CCTACGT_ACTGCGG	0.0109	0.0518	0.0138	7.49	0.707	-3.79
1461310_C_T	0.167	0.149	0.0138	1.76	0.684	-4.4
2688607_A_T	0.0355	0.0013	0.0138	2.27	0.846	-4.17
3164360_G_C	0.123	0.149	0.0138	1.94	0.731	-4.27
5193165_G_GC	0.0191	0.00239	0.0138	2.81	1.17	-3.29
282264_C_A	0.0492	0.0129	0.0139	2.16	0.784	-4.25
1026336_T_C	0.0355	0.595	0.0139	5.22	1.01	-3.59
1536354_AC_A	0.0137	0.000155	0.0139	3.36	0.973	-3.34
1552175_GCGGTG_ACAGTT	0.0109	0.0518	0.0139	7.64	0.712	-3.82
2096361_ACT_GTC	0.0137	0.1	0.0139	7.6	0.752	-3.83
2227602_C_T	0.115	0.11	0.0139	1.94	0.735	-4.28
5384406_A_G	0.0109	0.0518	0.0139	7.64	0.712	-3.82
1944576_G_A	0.377	0.834	0.014	-2.27	1.17	-3.22
3116058_G_A	0.68	0.000471	0.014	-1.51	0.621	-2.96
5525626_C_T	0.0137	0.1	0.014	7.67	0.767	-3.86
5935067_C_T	0.0137	0.1	0.014	7.65	0.752	-3.84
1071843_C_T	0.104	0.848	0.0141	3.98	1.65	-4.35
1263233_G_A	0.0109	0.0518	0.0141	7.63	0.723	-3.82
2632955_A_C	0.183	0.0636	0.0141	1.65	0.646	-4.25
2706332_G_A	0.0109	0.0518	0.0141	7.55	0.728	-3.82
3054960_C_A	0.082	2.21e-09	0.0141	2.07	2.45	-3.36
528542_C_G	0.172	6.44e-05	0.0142	1.73	2.8	-3.63
1369228_A_AT	0.284	0.52	0.0142	-2.09	0.997	-3.59
2093376_C_T	0.0328	0.0442	0.0142	3.03	1.15	-4.17
2491354_A_C	0.104	0.315	0.0142	2.56	1	-4.22
4832356_AA_CG	0.0355	0.595	0.0142	7.23	0.772	-3.77
5731823_G_A	0.0109	1.46e-05	0.0142	2.9	0.997	-3.26
1072990_A_G	0.727	0.45	0.0143	-1.65	0.649	-2.77
3810923_T_C	0.0109	0.0518	0.0143	7.62	0.712	-3.82
4330312_A_G	0.0984	0.268	0.0143	2.6	1.06	-4.3
4731720_CAGCC_TAGCT	0.24	0.0175	0.0143	-2.52	1.07	-2.72
5154616_G_T	0.0137	0.1	0.0143	7.67	0.753	-3.85
3582117_A_G	0.402	0.000279	0.0144	1.59	0.704	-4.64
5480352_A_G	0.497	0.00115	0.0144	1.86	0.858	-4.96
547913_C_T	0.0109	0.0518	0.0145	7.65	0.731	-3.84
753698_G_A	0.216	0.0267	0.0145	-2.28	0.757	-2.88
784164_GA_G	0.0355	0.061	0.0145	3.05	1.14	-4.1
2553109_A_T	0.721	0.0707	0.0145	-1.53	0.633	-2.75
551862_C_A	0.0137	0.000155	0.0146	2.82	1.07	-3.25
552389_G_A	0.0137	0.000155	0.0146	2.82	1.07	-3.25
1570646_C_T	0.0137	0.000155	0.0146	2.8	1.09	-3.28
1570707_AGGACGCC_GGGAGGCT	0.0137	0.000155	0.0146	2.8	1.09	-3.28
5462039_G_A	0.475	0.00325	0.0146	1.63	0.733	-4.9
6093095_C_CGGA	0.27	0.0101	0.0146	-3.56	1.28	-2.47
88278_C_CGCGCCGCTG	0.0109	0.0518	0.0147	7.6	0.717	-3.82
2272941_A_T	0.041	0.704	0.0147	7.54	0.798	-3.85
2668932_G_T	0.0765	0.112	0.0147	2.35	0.931	-4.21
2694467_T_G	0.0109	1.46e-05	0.0147	2.91	0.995	-3.22
4884464_GC_AA	0.216	0.0444	0.0147	1.55	0.643	-4.5
5890920_C_T	0.137	0.225	0.0147	1.86	0.701	-4.15
619220_C_T	0.128	0.177	0.0148	1.91	0.737	-4.32
779174_C_T	0.281	0.502	0.0148	-2.28	1.12	-3.42
1159426_G_T	0.0137	0.000155	0.0148	2.81	1.09	-3.28
4753910_A_C	0.511	0.402	0.0148	-1.73	0.789	-3.12
5249169_T_G	0.779	0.181	0.0148	-1.68	0.679	-2.57
5938887_G_T	0.333	0.00283	0.0148	-2.66	1.33	-2.53
959450_AGCCCCGCGGATAACGCCAGGGGCGTTATCC_A	0.0164	0.00076	0.0149	2.87	1.16	-3.28
1734040_CT_TC	0.0164	0.158	0.0149	7.71	0.803	-3.89
2423835_T_TA	0.0219	0.00567	0.0149	2.79	1.01	-4.13
3262164_GCCGG_ACCGA	0.0109	0.0518	0.0149	7.64	0.737	-3.84
3653085_C_T	0.0164	0.00076	0.0149	2.87	1.16	-3.28
3684868_A_G	0.53	0.615	0.0149	-1.59	0.695	-3.25
5067916_T_A	0.0137	0.000155	0.0149	2.84	1.1	-3.17
2517844_G_C	0.265	0.0112	0.015	-2.28	0.852	-2.77
2876352_CCGGCGCA_AAGGAGCG	0.0437	0.00612	0.015	2.28	0.868	-3.95
2876534_GT_G	0.0437	0.00612	0.015	2.28	0.868	-3.95
782978_G_C	0.041	0.103	0.0151	2.8	1.01	-4.2
2107103_C_G	0.525	0.34	0.0151	-1.69	0.78	-3.19
3170573_G_A	0.27	0.0101	0.0151	-2.52	0.931	-2.69
3213851_G_A	0.0109	1.46e-05	0.0151	2.87	0.977	-3.22
3839676_TGC_T	0.0246	0.0112	0.0151	3.49	1.47	-3.9
4551036_GCCGGCGTCCCGTACGCT_G	0.12	0.024	0.0151	1.7	0.671	-4.19
133223_T_A	0.738	0.0118	0.0152	2.65	4.22	-5.33
227502_G_A	0.0301	0.0303	0.0152	3.14	1.2	-4.25
711506_T_C	0.399	0.26	0.0152	1.52	0.661	-4.57
1072984_T_G	0.836	0.138	0.0152	-1.75	0.686	-2.59
3386026_T_A	0.041	0.704	0.0152	7.4	0.797	-3.84
2341175_C_A	0.164	0.0615	0.0153	-2.99	0.77	-2.81
3568716_C_T	0.0355	0.0013	0.0153	2.25	0.853	-3.98
4854580_ATCC_GT	0.298	0.00596	0.0153	-2.59	1.17	-2.63
1399549_G_T	0.0546	0.242	0.0154	3.08	1.18	-4.19
2472421_G_A	0.24	0.023	0.0154	1.57	0.675	-4.43
2762202_A_T	0.0546	3e-08	0.0154	2.1	2.01	-3.33
3146693_A_C	0.0355	0.061	0.0154	3.13	1.23	-4.22
3563008_G_C	0.762	0.0184	0.0154	2.03	4.26	-4.9
3751991_A_T	0.0546	0.242	0.0154	3.25	1.31	-4.15
940808_T_C	0.109	0.0882	0.0155	2.02	0.781	-4.17
1791000_C_T	0.0137	0.1	0.0155	7.5	0.79	-3.85
2102608_G_A	0.0137	0.1	0.0155	7.5	0.79	-3.85
2102721_C_T	0.0137	0.1	0.0155	7.5	0.79	-3.85
3364984_C_CTT	0.0109	0.0518	0.0155	7.41	0.719	-3.81
4497098_G_A	0.142	0.677	0.0155	2.64	0.963	-4.41
4863455_G_A	0.0137	0.1	0.0155	7.45	0.775	-3.84
5289166_G_A	0.0164	0.00076	0.0155	2.67	1.15	-3.24
537134_C_T	0.0164	0.158	0.0156	7.47	0.813	-3.86
537981_A_G	0.0109	0.0518	0.0156	7.42	0.751	-3.82
538056_C_T	0.0109	0.0518	0.0156	7.42	0.751	-3.82
538756_G_T	0.0109	0.0518	0.0156	7.42	0.751	-3.82
623354_C_T	0.0109	0.0518	0.0156	7.42	0.751	-3.82
809517_TGCTC_CGCTT	0.0109	0.0518	0.0156	7.42	0.751	-3.82
1117422_GGCA_CTCG	0.0219	0.286	0.0156	7.59	0.86	-3.91
1507441_C_G	0.0246	0.0112	0.0156	2.75	0.994	-4
3553196_G_A	0.0355	0.061	0.0156	2.73	0.978	-4.25
3558951_G_A	0.18	7.47e-06	0.0156	1.61	0.641	-4.25
4326829_TAGGC_CCGGT	0.12	0.465	0.0156	2.63	1.06	-4.27
4817415_A_G	0.0109	0.0518	0.0156	7.42	0.751	-3.82
4870213_T_G	0.0109	0.0518	0.0156	7.42	0.751	-3.82
4870985_CCTCG_TCTCA	0.0109	0.0518	0.0156	7.42	0.751	-3.82
4871147_C_G	0.0109	0.0518	0.0156	7.42	0.751	-3.82
5780158_G_A	0.0109	0.0518	0.0156	7.42	0.751	-3.82
5875612_A_G	0.0109	0.0518	0.0156	7.42	0.751	-3.82
6063873_G_A	0.0109	0.0518	0.0156	7.42	0.751	-3.82
251648_T_G	0.0328	0.537	0.0157	7.61	0.905	-3.93
1746208_C_A	0.0683	0.409	0.0157	3.32	1.36	-4.21
2522917_ACA_GCG	0.0137	0.000155	0.0157	2.89	1.08	-3.25
2602333_T_C	0.71	0.256	0.0157	-1.54	0.62	-2.8
3281674_G_A	0.208	0.0336	0.0157	1.56	0.66	-4.25
3652103_G_C	0.0137	0.000155	0.0157	2.89	1.08	-3.25
3652175_C_T	0.0137	0.000155	0.0157	2.89	1.08	-3.25
3652260_CCCCATA_TCCCGTG	0.0137	0.000155	0.0157	2.89	1.08	-3.25
3653221_GCCGC_ACCGA	0.0137	0.000155	0.0157	2.89	1.08	-3.25
4553120_G_A	0.522	0.00231	0.0157	1.94	0.935	-5.21
4725747_A_G	0.489	0.514	0.0157	-1.64	0.747	-3.21
5799318_C_T	0.0137	0.000155	0.0157	2.89	1.08	-3.25
5888824_G_C	0.178	0.198	0.0157	1.81	0.722	-4.25
5934919_GCTGG_ACTGA	0.0219	0.286	0.0157	7.59	0.857	-3.9
521519_T_C	0.232	3.36e-05	0.0158	1.54	0.629	-4.36
2077477_G_A	0.071	0.00694	0.0158	1.88	0.731	-4.17
2132590_CC_TA	0.197	1.72e-06	0.0158	1.67	0.689	-4.43
5596324_G_A	0.73	0.179	0.0158	-1.61	0.662	-2.73
5775342_A_C	0.24	0.0175	0.0158	-2.45	1.05	-2.7
2132601_CCGGT_TCGGC	0.199	2.25e-06	0.0159	1.67	0.689	-4.44
2877495_CCG_ACA	0.0137	0.1	0.0159	7.5	0.793	-3.86
2878009_C_CT	0.0137	0.1	0.0159	7.5	0.793	-3.86
4023921_G_A	0.0191	0.00239	0.0159	2.73	1.23	-3.29
6016819_C_A	0.0273	0.0193	0.0159	2.71	0.972	-4.12
1271815_G_A	0.454	0.52	0.016	1.59	0.706	-4.71
1741256_C_G	0.705	0.0063	0.016	3	4.17	-5.66
3010140_C_A	0.801	0.0351	0.016	2.23	4.3	-5.11
4541512_G_A	0.0219	0.00567	0.016	2.85	1.07	-4.03
4671058_T_C	0.257	0.0131	0.016	-2.57	0.965	-2.85
938299_C_CG	0.0191	0.00239	0.0161	2.65	1.19	-3.28
946926_C_G	0.139	0.0592	0.0161	1.83	0.732	-4.17
1014037_GC_AT	0.0164	0.158	0.0161	7.54	0.821	-3.88
1886055_C_T	0.0383	0.0805	0.0161	2.62	1.2	-3.26
3223567_G_A	0.467	0.00257	0.0161	1.67	0.771	-4.88
3326402_A_C	0.869	6.31e-07	0.0161	-1.66	3.36	-1.8
3383649_A_G	0.639	0.00795	0.0161	1.63	4.13	-4.44
3571763_G_A	0.0683	9e-09	0.0161	2.85	2.25	-3.38
3719209_G_A	0.555	0.775	0.0161	1.75	0.816	-5.11
5027338_G_A	0.0164	0.158	0.0161	7.54	0.821	-3.88
536193_GGCCGT_CGCCAC	0.0355	0.061	0.0162	2.97	1.14	-4.14
1243241_C_G	0.227	0.203	0.0162	1.56	0.628	-4.27
3841741_G_C	0.0137	0.000155	0.0162	2.77	1.08	-3.28
184260_A_T	0.0601	0.307	0.0163	2.8	1.02	-4.32
1135044_C_T	0.216	9.62e-06	0.0163	1.55	0.644	-4.42
2954581_G_A	0.0109	1.46e-05	0.0163	2.85	0.972	-3.2
141603_G_A	0.0109	0.0518	0.0164	7.53	0.742	-3.86
1330557_ACCT_GCCG	0.082	0.146	0.0164	2.51	0.978	-4.23
2868131_A_G	0.844	0.107	0.0164	-1.72	0.686	-2.41
1064076_G_A	0.0437	0.755	0.0165	7.59	0.83	-3.9
1064139_C_T	0.0437	0.755	0.0165	7.59	0.83	-3.9
1498094_G_A	0.172	0.0431	0.0165	1.67	0.688	-4.26
1717236_A_G	0.0464	0.804	0.0165	7.46	0.865	-3.89
1718759_T_C	0.0464	0.804	0.0165	7.46	0.865	-3.89
2099991_G_C	0.15	7.47e-06	0.0165	1.66	2.81	-3.59
2550965_T_A	0.0109	0.0518	0.0165	7.54	0.751	-3.86
4809488_C_T	0.0492	0.181	0.0165	3.19	1.21	-4.3
5055965_G_A	0.0109	0.0518	0.0165	6.29	0.811	-3.47
5210522_T_C	0.0137	0.1	0.0165	6.63	0.847	-3.51
5210527_G_A	0.0137	0.1	0.0165	6.63	0.847	-3.51
4522492_CACCT_GGCCC	0.148	0.731	0.0166	2.63	0.987	-4.45
4811261_T_G	0.0164	0.00076	0.0166	2.67	1.15	-3.26
6908_G_T	0.527	0.328	0.0167	-1.69	0.792	-3.08
123690_G_A	0.402	0.00315	0.0167	-1.55	1.67	-2.6
763306_A_G	0.358	0.321	0.0167	1.68	0.731	-4.71
1103587_C_A	0.117	6.61e-08	0.0167	1.59	2.7	-3.39
4104350_G_C	0.041	0.103	0.0167	2.73	1	-4.21
5905798_G_A	0.262	0.151	0.0167	1.52	0.647	-4.51
1826086_C_T	0.0519	0.000483	0.0168	1.96	0.765	-3.93
4373585_G_T	0.342	0.0118	0.0168	-1.53	1.54	-2.82
5079583_G_A	0.0164	0.158	0.0168	16.4	1	-4.9
663705_C_G	0.0109	0.0518	0.0169	6.68	0.87	-3.66
727934_G_A	0.298	0.0273	0.0169	-1.59	1.4	-2.76
945634_C_T	0.309	0.00199	0.0169	1.68	0.687	-4.54
1633802_T_A	0.0464	0.00909	0.0169	2.19	0.83	-4.05
2100474_G_A	0.0929	3.94e-08	0.0169	1.94	2.51	-3.42
2530229_TC_CA	0.35	0.622	0.0169	-1.86	0.93	-3.35
6049742_C_T	0.251	0.0144	0.0169	-2.24	0.821	-2.74
480019_TG_T	0.0328	0.000657	0.017	2.2	0.837	-3.92
1027158_C_T	0.0328	0.000657	0.017	2.16	0.819	-4.02
1240883_C_T	0.0492	0.181	0.017	2.94	1.12	-4.09
1574389_G_A	0.0437	0.00612	0.017	2.13	0.807	-4.04
1896152_T_G	0.0137	0.000155	0.017	2.78	1.07	-3.22
5387945_T_C	0.0273	0.0193	0.017	2.87	1.1	-4.19
619110_C_T	0.191	0.269	0.0171	1.8	0.739	-4.45
863677_C_A	0.123	1.73e-07	0.0171	1.55	2.73	-3.37
1447209_C_T	0.0109	1.46e-05	0.0171	2.8	0.995	-3.17
3167746_C_A	0.0137	0.1	0.0171	7.48	0.808	-3.88
3597009_A_C	0.0301	0.0303	0.0171	2.69	0.993	-4.14
4594744_T_C	0.0191	0.00239	0.0171	2.68	1.18	-3.32
5080197_A_G	0.0874	1.02e-08	0.0171	2.08	2.49	-3.41
5502982_C_A	0.0137	0.000155	0.0171	2.77	1.08	-3.21
4864992_T_C	0.0219	0.00567	0.0172	2.69	0.984	-4.08
4946718_G_T	0.0109	0.0518	0.0172	6.63	0.824	-3.51
1328737_G_C	0.257	0.0131	0.0173	-2.36	0.955	-2.76
1676139_C_T	0.0191	0.00239	0.0173	2.68	1.22	-3.27
2118729_G_C	0.0137	0.000155	0.0173	2.73	1.1	-3.2
3300593_TGG_CGC	0.383	0.0214	0.0173	-1.92	0.934	-3.42
4296887_C_A	0.0109	1.46e-05	0.0173	2.84	0.999	-3.22
5835217_C_G	0.377	0.00556	0.0173	-1.58	1.56	-2.64
5984132_A_G	0.631	0.00667	0.0173	1.51	4.04	-4.21
2211522_A_C	0.872	0.0365	0.0174	-1.72	0.699	-2.47
3179482_A_G	0.0437	0.00612	0.0174	2.16	0.838	-4.13
3847945_T_TG	0.0109	1.46e-05	0.0174	2.8	0.978	-3.19
4240080_A_G	0.699	0.00564	0.0174	2.12	4.25	-4.82
4502319_GCC_CCT	0.0191	0.00239	0.0174	2.6	1.21	-3.27
899175_A_G	0.404	0.0368	0.0175	1.74	0.728	-4.81
2667612_A_G	0.0683	0.0702	0.0175	2.25	0.902	-4.26
3261357_C_T	0.0628	0.0027	0.0175	1.8	0.696	-4.1
5539130_C_T	0.336	0.88	0.0175	-1.94	0.95	-3.51
3934486_C_T	0.0273	0.000112	0.0176	2.06	1.46	-3.19
155393_G_C	0.0984	1.31e-07	0.0177	1.9	2.53	-3.39
879165_A_G	0.0383	0.00234	0.0177	2.17	0.835	-4.05
1859880_G_C	0.342	0.00118	0.0177	1.52	0.646	-4.7
2357799_G_A	0.0738	0.478	0.0177	3.42	1.29	-4.4
3540999_A_T	0.0574	0.274	0.0177	3.45	1.42	-4.22
6230771_C_G	0.178	0.198	0.0177	1.87	0.768	-4.31
151946_A_G	0.664	0.0132	0.0178	1.55	4.1	-4.31
329927_G_A	0.0246	0.0112	0.0178	2.65	0.97	-4.15
3983182_A_G	0.238	0.0184	0.0178	-2.4	0.967	-2.76
4307406_G_A	0.0792	0.0147	0.0178	1.89	0.751	-4.15
4668483_GCGAC_ACAAG	0.216	0.0267	0.0178	-3.77	0.984	-2.67
5052257_C_T	0.0328	0.0442	0.0178	2.74	1.03	-4.07
5888623_T_C	0.191	0.269	0.0178	1.76	0.701	-4.23
505592_G_A	0.0628	0.048	0.0179	2.24	0.878	-3.97
1063967_ACATA_GCATT	0.139	0.651	0.0179	2.42	0.989	-4.48
1427191_G_A	0.699	0.306	0.0179	-1.54	0.663	-3.06
1706819_T_C	0.443	0.00573	0.0179	-1.98	1.01	-3.07
2478000_GTCG_ATCA	0.0956	0.00437	0.0179	1.63	0.658	-4.17
6100393_C_A	0.0328	0.0442	0.0179	2.84	1.07	-4.08
559181_G_A	0.38	0.0226	0.018	-1.74	0.854	-3.5
1746111_A_G	0.0137	0.000155	0.0181	2.81	1.09	-3.23
3196690_A_AG	0.134	0.84	0.0181	3.96	1.45	-4.63
3720517_C_T	0.664	0.88	0.0181	1.86	0.938	-5.23
3745685_G_A	0.137	1.37e-06	0.0181	1.61	2.73	-3.46
1544368_C_T	0.109	0.0882	0.0182	1.95	0.778	-4.2
2568298_C_T	0.0437	0.755	0.0182	7.34	0.841	-3.87
3110949_G_A	0.167	0.437	0.0182	1.97	0.797	-4.47
3549977_CCA_TCG	0.213	0.0405	0.0182	1.55	0.664	-4.37
5083802_A_G	0.0929	3.94e-08	0.0182	1.97	2.51	-3.39
619155_G_C	0.191	0.269	0.0183	1.8	0.745	-4.44
619211_A_G	0.189	0.254	0.0183	1.8	0.745	-4.44
3545854_A_G	0.0601	0.307	0.0183	3.45	1.43	-4.22
5162049_G_A	0.041	0.103	0.0183	3.15	1.33	-4.1
229523_C_T	0.139	0.0592	0.0184	1.64	0.662	-4.22
2904550_A_G	0.809	0.0826	0.0184	-1.51	0.624	-2.73
3202157_TAGCG_CAGCA	0.0191	0.221	0.0184	7.39	0.827	-3.88
4087941_G_A	0.153	0.0979	0.0184	1.66	0.671	-4.33
34528_T_A	0.0109	1.46e-05	0.0185	2.85	1	-3.2
41162_C_T	0.0109	1.46e-05	0.0185	2.85	1	-3.2
48867_G_A	0.0109	1.46e-05	0.0185	2.85	1	-3.2
62744_C_T	0.0109	1.46e-05	0.0185	2.85	1	-3.2
71641_A_G	0.0109	1.46e-05	0.0185	2.85	1	-3.2
122987_C_A	0.0109	1.46e-05	0.0185	2.85	1	-3.2
125090_TGCTGCTCGCCGGCGCCATCCA_T	0.0109	1.46e-05	0.0185	2.85	1	-3.2
186779_G_A	0.0109	1.46e-05	0.0185	2.85	1	-3.2
188206_C_A	0.0109	1.46e-05	0.0185	2.85	1	-3.2
190858_G_A	0.0109	1.46e-05	0.0185	2.85	1	-3.2
196214_C_T	0.0109	1.46e-05	0.0185	2.85	1	-3.2
208821_T_A	0.0109	1.46e-05	0.0185	2.85	1	-3.2
240752_G_A	0.0109	1.46e-05	0.0185	2.85	1	-3.2
242583_G_A	0.0109	1.46e-05	0.0185	2.85	1	-3.2
246868_C_T	0.0109	1.46e-05	0.0185	2.85	1	-3.2
276507_C_G	0.0109	1.46e-05	0.0185	2.85	1	-3.2
284986_C_T	0.0109	1.46e-05	0.0185	2.85	1	-3.2
315872_A_G	0.0109	1.46e-05	0.0185	2.85	1	-3.2
353308_C_CG	0.0109	1.46e-05	0.0185	2.85	1	-3.2
366340_C_T	0.0109	1.46e-05	0.0185	2.85	1	-3.2
373788_C_A	0.0109	1.46e-05	0.0185	2.85	1	-3.2
403699_G_A	0.0109	1.46e-05	0.0185	2.85	1	-3.2
405245_G_A	0.0109	1.46e-05	0.0185	2.85	1	-3.2
413676_G_A	0.0109	1.46e-05	0.0185	2.85	1	-3.2
423191_C_T	0.0109	1.46e-05	0.0185	2.85	1	-3.2
432712_GCAGC_ACAGA	0.0109	1.46e-05	0.0185	2.85	1	-3.2
443882_A_G	0.0109	1.46e-05	0.0185	2.85	1	-3.2
447177_C_T	0.0109	1.46e-05	0.0185	2.85	1	-3.2
461476_C_T	0.0109	1.46e-05	0.0185	2.85	1	-3.2
464555_C_G	0.0109	1.46e-05	0.0185	2.85	1	-3.2
467075_A_G	0.0109	1.46e-05	0.0185	2.85	1	-3.2
467303_T_G	0.0109	1.46e-05	0.0185	2.85	1	-3.2
484250_G_A	0.0109	1.46e-05	0.0185	2.85	1	-3.2
528793_G_T	0.0109	1.46e-05	0.0185	2.85	1	-3.2
528940_A_G	0.0109	1.46e-05	0.0185	2.85	1	-3.2
542073_A_G	0.0109	1.46e-05	0.0185	2.85	1	-3.2
544209_C_T	0.0109	1.46e-05	0.0185	2.85	1	-3.2
545812_G_T	0.0109	1.46e-05	0.0185	2.85	1	-3.2
545873_C_T	0.0109	1.46e-05	0.0185	2.85	1	-3.2
551854_TTTT_ATTC	0.0109	1.46e-05	0.0185	2.85	1	-3.2
553495_C_CCGG	0.0109	1.46e-05	0.0185	2.85	1	-3.2
561951_T_C	0.0109	1.46e-05	0.0185	2.85	1	-3.2
610475_G_C	0.0109	1.46e-05	0.0185	2.85	1	-3.2
614458_G_A	0.0109	1.46e-05	0.0185	2.85	1	-3.2
620960_C_T	0.0109	1.46e-05	0.0185	2.85	1	-3.2
624275_CGTAGAAGCGCGTGTCCAG_C	0.0109	1.46e-05	0.0185	2.85	1	-3.2
625445_C_T	0.0109	1.46e-05	0.0185	2.85	1	-3.2
628079_CTTCC_TTTCA	0.0109	1.46e-05	0.0185	2.85	1	-3.2
633846_T_G	0.0109	1.46e-05	0.0185	2.85	1	-3.2
638526_G_C	0.0109	1.46e-05	0.0185	2.85	1	-3.2
638758_T_C	0.0109	1.46e-05	0.0185	2.85	1	-3.2
703076_A_G	0.0109	1.46e-05	0.0185	2.85	1	-3.2
752126_A_T	0.0109	1.46e-05	0.0185	2.85	1	-3.2
775177_C_T	0.0109	1.46e-05	0.0185	2.85	1	-3.2
779829_G_T	0.0109	1.46e-05	0.0185	2.85	1	-3.2
782208_C_T	0.0109	1.46e-05	0.0185	2.85	1	-3.2
783646_C_T	0.0109	1.46e-05	0.0185	2.85	1	-3.2
793632_CAAGA_TAAGG	0.0109	1.46e-05	0.0185	2.85	1	-3.2
795278_C_A	0.0109	1.46e-05	0.0185	2.85	1	-3.2
806086_T_C	0.0109	1.46e-05	0.0185	2.85	1	-3.2
815202_C_G	0.0109	1.46e-05	0.0185	2.85	1	-3.2
816144_C_T	0.0109	1.46e-05	0.0185	2.85	1	-3.2
828919_G_A	0.0109	1.46e-05	0.0185	2.85	1	-3.2
838338_C_T	0.0109	1.46e-05	0.0185	2.85	1	-3.2
866327_G_T	0.0109	1.46e-05	0.0185	2.85	1	-3.2
874008_C_T	0.0109	1.46e-05	0.0185	2.85	1	-3.2
875083_G_T	0.0109	1.46e-05	0.0185	2.85	1	-3.2
878350_G_A	0.0109	1.46e-05	0.0185	2.85	1	-3.2
881474_G_T	0.0109	1.46e-05	0.0185	2.85	1	-3.2
898674_C_T	0.0109	1.46e-05	0.0185	2.85	1	-3.2
921797_G_A	0.0109	1.46e-05	0.0185	2.85	1	-3.2
925692_T_A	0.0109	1.46e-05	0.0185	2.85	1	-3.2
929070_A_G	0.0109	1.46e-05	0.0185	2.85	1	-3.2
930364_A_G	0.0109	1.46e-05	0.0185	2.85	1	-3.2
934235_C_T	0.0109	1.46e-05	0.0185	2.85	1	-3.2
947088_G_A	0.0109	1.46e-05	0.0185	2.85	1	-3.2
947763_A_G	0.0109	1.46e-05	0.0185	2.85	1	-3.2
948671_G_A	0.0109	1.46e-05	0.0185	2.85	1	-3.2
950914_G_A	0.0109	1.46e-05	0.0185	2.85	1	-3.2
956982_G_A	0.0109	1.46e-05	0.0185	2.85	1	-3.2
960387_T_A	0.0109	1.46e-05	0.0185	2.85	1	-3.2
971896_C_A	0.0109	1.46e-05	0.0185	2.85	1	-3.2
1007220_C_T	0.0109	1.46e-05	0.0185	2.85	1	-3.2
1036601_G_T	0.0109	1.46e-05	0.0185	2.85	1	-3.2
1038145_G_C	0.0109	1.46e-05	0.0185	2.85	1	-3.2
1053362_G_A	0.0109	1.46e-05	0.0185	2.85	1	-3.2
1058060_G_A	0.0109	1.46e-05	0.0185	2.85	1	-3.2
1058736_G_T	0.0109	1.46e-05	0.0185	2.85	1	-3.2
1058957_A_T	0.0109	1.46e-05	0.0185	2.85	1	-3.2
1073413_TGGTGCCGGCACCACCGTTGGC_T	0.0109	1.46e-05	0.0185	2.85	1	-3.2
1088421_C_G	0.0109	1.46e-05	0.0185	2.85	1	-3.2
1113814_G_A	0.0109	1.46e-05	0.0185	2.85	1	-3.2
1123015_C_G	0.0109	1.46e-05	0.0185	2.85	1	-3.2
1123269_ACATGACCATGGC_A	0.0109	1.46e-05	0.0185	2.85	1	-3.2
1126541_C_A	0.0109	1.46e-05	0.0185	2.85	1	-3.2
1155119_GAGCA_AAGCG	0.0109	1.46e-05	0.0185	2.85	1	-3.2
1211370_T_G	0.0109	1.46e-05	0.0185	2.85	1	-3.2
1211490_G_C	0.0109	1.46e-05	0.0185	2.85	1	-3.2
1213633_GC_G	0.0109	1.46e-05	0.0185	2.85	1	-3.2
1224306_G_A	0.0109	1.46e-05	0.0185	2.85	1	-3.2
1230619_C_G	0.464	0.295	0.0185	1.67	0.807	-4.76
1249721_T_A	0.0109	1.46e-05	0.0185	2.85	1	-3.2
1264123_G_A	0.0109	1.46e-05	0.0185	2.85	1	-3.2
1267298_A_G	0.0109	1.46e-05	0.0185	2.85	1	-3.2
1270786_G_A	0.0109	1.46e-05	0.0185	2.85	1	-3.2
1270849_C_G	0.0109	1.46e-05	0.0185	2.85	1	-3.2
1310364_A_T	0.0109	1.46e-05	0.0185	2.85	1	-3.2
1315846_A_T	0.0109	1.46e-05	0.0185	2.85	1	-3.2
1458734_G_T	0.0109	1.46e-05	0.0185	2.85	1	-3.2
1492445_A_G	0.0109	1.46e-05	0.0185	2.85	1	-3.2
1575787_G_A	0.0109	1.46e-05	0.0185	2.85	1	-3.2
1577655_G_C	0.0109	1.46e-05	0.0185	2.85	1	-3.2
1602074_C_T	0.0109	1.46e-05	0.0185	2.85	1	-3.2
1607599_G_A	0.0109	1.46e-05	0.0185	2.85	1	-3.2
1617404_C_A	0.0109	1.46e-05	0.0185	2.85	1	-3.2
1629180_T_C	0.0109	1.46e-05	0.0185	2.85	1	-3.2
1663837_A_G	0.0109	1.46e-05	0.0185	2.85	1	-3.2
1668336_A_G	0.0109	1.46e-05	0.0185	2.85	1	-3.2
1674998_C_A	0.0109	1.46e-05	0.0185	2.85	1	-3.2
1687331_C_T	0.0109	1.46e-05	0.0185	2.85	1	-3.2
1708914_A_G	0.0109	1.46e-05	0.0185	2.85	1	-3.2
1734830_T_A	0.0109	1.46e-05	0.0185	2.85	1	-3.2
1765825_G_T	0.0109	1.46e-05	0.0185	2.85	1	-3.2
1772428_G_A	0.0109	1.46e-05	0.0185	2.85	1	-3.2
1788024_A_G	0.0109	1.46e-05	0.0185	2.85	1	-3.2
1789239_C_G	0.0109	1.46e-05	0.0185	2.85	1	-3.2
1813221_C_T	0.0109	1.46e-05	0.0185	2.85	1	-3.2
1835621_C_T	0.0109	1.46e-05	0.0185	2.85	1	-3.2
1855748_G_A	0.0109	1.46e-05	0.0185	2.85	1	-3.2
1858418_G_A	0.0109	1.46e-05	0.0185	2.85	1	-3.2
1865346_G_A	0.0109	1.46e-05	0.0185	2.85	1	-3.2
1875303_G_A	0.0109	1.46e-05	0.0185	2.85	1	-3.2
1875966_CCC_TCT	0.0109	1.46e-05	0.0185	2.85	1	-3.2
1884922_G_A	0.0109	1.46e-05	0.0185	2.85	1	-3.2
1920406_C_T	0.0109	1.46e-05	0.0185	2.85	1	-3.2
1922834_A_G	0.0109	1.46e-05	0.0185	2.85	1	-3.2
1923107_G_A	0.0109	1.46e-05	0.0185	2.85	1	-3.2
1923877_G_C	0.0109	1.46e-05	0.0185	2.85	1	-3.2
1924337_A_C	0.65	0.00161	0.0185	-1.61	0.704	-3.11
1933103_A_G	0.0109	1.46e-05	0.0185	2.85	1	-3.2
1939430_C_T	0.0109	1.46e-05	0.0185	2.85	1	-3.2
1970129_C_T	0.0109	1.46e-05	0.0185	2.85	1	-3.2
1989097_C_T	0.0109	1.46e-05	0.0185	2.85	1	-3.2
1991744_T_C	0.0109	1.46e-05	0.0185	2.85	1	-3.2
1993048_A_G	0.0109	1.46e-05	0.0185	2.85	1	-3.2
2006265_G_C	0.0109	1.46e-05	0.0185	2.85	1	-3.2
2009318_T_C	0.0109	1.46e-05	0.0185	2.85	1	-3.2
2009702_C_T	0.0109	1.46e-05	0.0185	2.85	1	-3.2
2024911_C_A	0.0109	1.46e-05	0.0185	2.85	1	-3.2
2033954_C_T	0.0109	1.46e-05	0.0185	2.85	1	-3.2
2033972_C_T	0.0109	1.46e-05	0.0185	2.85	1	-3.2
2039939_A_G	0.0109	1.46e-05	0.0185	2.85	1	-3.2
2042187_C_G	0.0109	1.46e-05	0.0185	2.85	1	-3.2
2068779_A_G	0.0109	1.46e-05	0.0185	2.85	1	-3.2
2069072_C_T	0.0109	1.46e-05	0.0185	2.85	1	-3.2
2084304_C_A	0.0109	1.46e-05	0.0185	2.85	1	-3.2
2175692_C_A	0.0109	1.46e-05	0.0185	2.85	1	-3.2
2179832_TGG_T	0.0109	1.46e-05	0.0185	2.85	1	-3.2
2182274_G_T	0.0109	1.46e-05	0.0185	2.85	1	-3.2
2191762_G_A	0.0109	1.46e-05	0.0185	2.85	1	-3.2
2203314_C_T	0.0109	1.46e-05	0.0185	2.85	1	-3.2
2207558_G_A	0.0109	1.46e-05	0.0185	2.85	1	-3.2
2225531_C_G	0.0109	1.46e-05	0.0185	2.85	1	-3.2
2243278_T_C	0.0109	1.46e-05	0.0185	2.85	1	-3.2
2246023_G_A	0.0109	1.46e-05	0.0185	2.85	1	-3.2
2254464_C_T	0.0109	1.46e-05	0.0185	2.85	1	-3.2
2468587_A_G	0.0109	1.46e-05	0.0185	2.85	1	-3.2
2469853_T_G	0.0109	1.46e-05	0.0185	2.85	1	-3.2
2475819_C_T	0.0109	1.46e-05	0.0185	2.85	1	-3.2
2478996_CG_GA	0.0109	1.46e-05	0.0185	2.85	1	-3.2
2481253_C_G	0.0109	1.46e-05	0.0185	2.85	1	-3.2
2527759_C_G	0.0109	1.46e-05	0.0185	2.85	1	-3.2
2532632_G_T	0.0109	1.46e-05	0.0185	2.85	1	-3.2
2538248_A_G	0.0109	1.46e-05	0.0185	2.85	1	-3.2
2545647_C_A	0.0109	1.46e-05	0.0185	2.85	1	-3.2
2547109_T_G	0.0109	1.46e-05	0.0185	2.85	1	-3.2
2553232_C_T	0.0109	1.46e-05	0.0185	2.85	1	-3.2
2556555_C_G	0.0109	1.46e-05	0.0185	2.85	1	-3.2
2562453_G_A	0.0109	1.46e-05	0.0185	2.85	1	-3.2
2564222_G_A	0.0109	1.46e-05	0.0185	2.85	1	-3.2
2585296_G_A	0.0109	1.46e-05	0.0185	2.85	1	-3.2
2586064_G_A	0.0109	1.46e-05	0.0185	2.85	1	-3.2
2599737_C_A	0.0109	1.46e-05	0.0185	2.85	1	-3.2
2612287_TG_CA	0.0109	1.46e-05	0.0185	2.85	1	-3.2
2631010_C_T	0.0109	1.46e-05	0.0185	2.85	1	-3.2
2632890_C_A	0.0109	1.46e-05	0.0185	2.85	1	-3.2
2691585_T_C	0.0109	1.46e-05	0.0185	2.85	1	-3.2
2698983_C_T	0.0109	1.46e-05	0.0185	2.85	1	-3.2
2713762_C_A	0.0109	1.46e-05	0.0185	2.85	1	-3.2
2720736_G_A	0.0109	1.46e-05	0.0185	2.85	1	-3.2
2735213_G_A	0.0109	1.46e-05	0.0185	2.85	1	-3.2
2735609_T_C	0.0109	1.46e-05	0.0185	2.85	1	-3.2
2737861_G_A	0.0109	1.46e-05	0.0185	2.85	1	-3.2
2745559_A_G	0.0109	1.46e-05	0.0185	2.85	1	-3.2
2750286_C_T	0.0109	1.46e-05	0.0185	2.85	1	-3.2
2751864_C_T	0.0109	1.46e-05	0.0185	2.85	1	-3.2
2757648_C_T	0.0109	1.46e-05	0.0185	2.85	1	-3.2
2786899_A_T	0.0109	1.46e-05	0.0185	2.85	1	-3.2
2790800_C_A	0.0109	1.46e-05	0.0185	2.85	1	-3.2
2801795_C_T	0.0109	1.46e-05	0.0185	2.85	1	-3.2
2806495_AG_A	0.0109	1.46e-05	0.0185	2.85	1	-3.2
2807740_G_T	0.0109	1.46e-05	0.0185	2.85	1	-3.2
2831735_G_T	0.0109	1.46e-05	0.0185	2.85	1	-3.2
2832578_G_A	0.0109	1.46e-05	0.0185	2.85	1	-3.2
2842002_G_A	0.0109	1.46e-05	0.0185	2.85	1	-3.2
2866800_G_A	0.0109	1.46e-05	0.0185	2.85	1	-3.2
2868506_C_A	0.0109	1.46e-05	0.0185	2.85	1	-3.2
2905679_G_C	0.0109	1.46e-05	0.0185	2.85	1	-3.2
2910674_C_T	0.0109	1.46e-05	0.0185	2.85	1	-3.2
2913483_C_T	0.0109	1.46e-05	0.0185	2.85	1	-3.2
2919622_G_A	0.0109	1.46e-05	0.0185	2.85	1	-3.2
2919919_A_T	0.0109	1.46e-05	0.0185	2.85	1	-3.2
2934397_T_C	0.0109	1.46e-05	0.0185	2.85	1	-3.2
2948877_G_A	0.0109	1.46e-05	0.0185	2.85	1	-3.2
2954773_G_A	0.0109	1.46e-05	0.0185	2.85	1	-3.2
2955043_G_T	0.0109	1.46e-05	0.0185	2.85	1	-3.2
3045699_CCGGC_TCGGT	0.0109	1.46e-05	0.0185	2.85	1	-3.2
3046210_G_A	0.0109	1.46e-05	0.0185	2.85	1	-3.2
3062837_C_G	0.0109	1.46e-05	0.0185	2.85	1	-3.2
3071842_C_A	0.0109	1.46e-05	0.0185	2.85	1	-3.2
3123001_A_G	0.0109	1.46e-05	0.0185	2.85	1	-3.2
3123297_GA_G	0.0109	1.46e-05	0.0185	2.85	1	-3.2
3134182_A_G	0.0109	1.46e-05	0.0185	2.85	1	-3.2
3153455_C_A	0.0109	1.46e-05	0.0185	2.85	1	-3.2
3154056_G_A	0.0109	1.46e-05	0.0185	2.85	1	-3.2
3154592_G_A	0.0109	1.46e-05	0.0185	2.85	1	-3.2
3158893_G_A	0.0109	1.46e-05	0.0185	2.85	1	-3.2
3161571_G_A	0.0109	1.46e-05	0.0185	2.85	1	-3.2
3164951_G_A	0.0109	1.46e-05	0.0185	2.85	1	-3.2
3170587_A_C	0.0109	1.46e-05	0.0185	2.85	1	-3.2
3199745_C_T	0.0109	1.46e-05	0.0185	2.85	1	-3.2
3199937_AGTGT_GGTGC	0.0109	1.46e-05	0.0185	2.85	1	-3.2
3200589_C_T	0.0109	1.46e-05	0.0185	2.85	1	-3.2
3201549_G_A	0.0109	1.46e-05	0.0185	2.85	1	-3.2
3203938_TACTT_CACTC	0.0109	1.46e-05	0.0185	2.85	1	-3.2
3225599_G_C	0.0109	1.46e-05	0.0185	2.85	1	-3.2
3228279_G_C	0.0109	1.46e-05	0.0185	2.85	1	-3.2
3231626_G_A	0.0109	1.46e-05	0.0185	2.85	1	-3.2
3240737_A_T	0.0109	1.46e-05	0.0185	2.85	1	-3.2
3246661_G_C	0.0109	1.46e-05	0.0185	2.85	1	-3.2
3254143_C_T	0.0109	1.46e-05	0.0185	2.85	1	-3.2
3257444_C_A	0.0109	1.46e-05	0.0185	2.85	1	-3.2
3264960_C_T	0.0109	1.46e-05	0.0185	2.85	1	-3.2
3265668_G_A	0.0109	1.46e-05	0.0185	2.85	1	-3.2
3269640_C_A	0.0109	1.46e-05	0.0185	2.85	1	-3.2
3272423_C_T	0.0109	1.46e-05	0.0185	2.85	1	-3.2
3282838_A_T	0.0109	1.46e-05	0.0185	2.85	1	-3.2
3283343_G_A	0.0109	1.46e-05	0.0185	2.85	1	-3.2
3298111_C_T	0.0109	1.46e-05	0.0185	2.85	1	-3.2
3308781_C_G	0.0109	1.46e-05	0.0185	2.85	1	-3.2
3318361_G_A	0.0109	1.46e-05	0.0185	2.85	1	-3.2
3318611_T_C	0.0109	1.46e-05	0.0185	2.85	1	-3.2
3324449_C_G	0.0109	1.46e-05	0.0185	2.85	1	-3.2
3357514_G_T	0.0109	1.46e-05	0.0185	2.85	1	-3.2
3378082_C_T	0.0109	1.46e-05	0.0185	2.85	1	-3.2
3379581_C_T	0.0109	1.46e-05	0.0185	2.85	1	-3.2
3385236_G_A	0.0109	1.46e-05	0.0185	2.85	1	-3.2
3395274_GA_CG	0.0109	1.46e-05	0.0185	2.85	1	-3.2
3401678_G_T	0.0109	1.46e-05	0.0185	2.85	1	-3.2
3417879_G_A	0.0109	1.46e-05	0.0185	2.85	1	-3.2
3424296_C_T	0.0109	1.46e-05	0.0185	2.85	1	-3.2
3435952_T_C	0.0109	1.46e-05	0.0185	2.85	1	-3.2
3446585_G_A	0.0109	1.46e-05	0.0185	2.85	1	-3.2
3447311_T_C	0.0109	1.46e-05	0.0185	2.85	1	-3.2
3486414_A_G	0.0109	1.46e-05	0.0185	2.85	1	-3.2
3507821_GC_G	0.0109	1.46e-05	0.0185	2.85	1	-3.2
3563177_G_A	0.0109	1.46e-05	0.0185	2.85	1	-3.2
3567216_C_A	0.0109	1.46e-05	0.0185	2.85	1	-3.2
3590360_G_T	0.0109	1.46e-05	0.0185	2.85	1	-3.2
3604817_T_C	0.0109	1.46e-05	0.0185	2.85	1	-3.2
3606476_G_C	0.0109	1.46e-05	0.0185	2.85	1	-3.2
3624480_TC_CT	0.0109	1.46e-05	0.0185	2.85	1	-3.2
3649312_A_T	0.0109	1.46e-05	0.0185	2.85	1	-3.2
3651214_C_G	0.0109	1.46e-05	0.0185	2.85	1	-3.2
3651971_G_A	0.0109	1.46e-05	0.0185	2.85	1	-3.2
3655907_C_G	0.0109	1.46e-05	0.0185	2.85	1	-3.2
3660135_TG_CA	0.0109	1.46e-05	0.0185	2.85	1	-3.2
3661241_C_A	0.0109	1.46e-05	0.0185	2.85	1	-3.2
3693086_G_A	0.0109	1.46e-05	0.0185	2.85	1	-3.2
3696843_G_T	0.0109	1.46e-05	0.0185	2.85	1	-3.2
3706929_G_A	0.0109	1.46e-05	0.0185	2.85	1	-3.2
3723464_G_A	0.0109	1.46e-05	0.0185	2.85	1	-3.2
3749717_G_A	0.0109	1.46e-05	0.0185	2.85	1	-3.2
3750982_GT_G	0.0109	1.46e-05	0.0185	2.85	1	-3.2
3780660_G_A	0.0109	1.46e-05	0.0185	2.85	1	-3.2
3798955_G_A	0.0109	1.46e-05	0.0185	2.85	1	-3.2
3808458_T_C	0.0109	1.46e-05	0.0185	2.85	1	-3.2
3822057_GTCGG_ATCGC	0.0109	1.46e-05	0.0185	2.85	1	-3.2
3822672_G_A	0.0109	1.46e-05	0.0185	2.85	1	-3.2
3848305_A_T	0.0109	1.46e-05	0.0185	2.85	1	-3.2
3851126_G_A	0.0109	1.46e-05	0.0185	2.85	1	-3.2
3865838_A_C	0.0109	1.46e-05	0.0185	2.85	1	-3.2
3873888_G_A	0.0109	1.46e-05	0.0185	2.85	1	-3.2
3873937_G_T	0.0109	1.46e-05	0.0185	2.85	1	-3.2
3910755_C_G	0.0109	1.46e-05	0.0185	2.85	1	-3.2
3931813_T_C	0.0109	1.46e-05	0.0185	2.85	1	-3.2
3937021_T_C	0.0109	1.46e-05	0.0185	2.85	1	-3.2
3937242_C_T	0.0109	1.46e-05	0.0185	2.85	1	-3.2
3938082_AGCGCCGCGCCCCC_A	0.0109	1.46e-05	0.0185	2.85	1	-3.2
3952426_G_T	0.0109	1.46e-05	0.0185	2.85	1	-3.2
3958222_G_A	0.0109	1.46e-05	0.0185	2.85	1	-3.2
3969145_C_T	0.0109	1.46e-05	0.0185	2.85	1	-3.2
3975385_C_T	0.0109	1.46e-05	0.0185	2.85	1	-3.2
3976605_A_G	0.0109	1.46e-05	0.0185	2.85	1	-3.2
3987261_C_T	0.0109	1.46e-05	0.0185	2.85	1	-3.2
4007725_TA_CT	0.0109	1.46e-05	0.0185	2.85	1	-3.2
4012927_G_A	0.0109	1.46e-05	0.0185	2.85	1	-3.2
4014346_T_C	0.0109	1.46e-05	0.0185	2.85	1	-3.2
4016266_C_G	0.0109	1.46e-05	0.0185	2.85	1	-3.2
4018073_G_A	0.0109	1.46e-05	0.0185	2.85	1	-3.2
4031392_C_T	0.0109	1.46e-05	0.0185	2.85	1	-3.2
4045004_A_T	0.0109	1.46e-05	0.0185	2.85	1	-3.2
4070830_C_T	0.0109	1.46e-05	0.0185	2.85	1	-3.2
4076478_T_C	0.0109	1.46e-05	0.0185	2.85	1	-3.2
4078738_T_A	0.0109	1.46e-05	0.0185	2.85	1	-3.2
4080582_A_T	0.0109	1.46e-05	0.0185	2.85	1	-3.2
4094155_A_C	0.0109	1.46e-05	0.0185	2.85	1	-3.2
4109415_T_C	0.0109	1.46e-05	0.0185	2.85	1	-3.2
4125422_TGG_CGA	0.0109	1.46e-05	0.0185	2.85	1	-3.2
4150539_G_A	0.0109	1.46e-05	0.0185	2.85	1	-3.2
4164224_A_G	0.0109	1.46e-05	0.0185	2.85	1	-3.2
4173180_G_A	0.0109	1.46e-05	0.0185	2.85	1	-3.2
4175202_C_G	0.0109	1.46e-05	0.0185	2.85	1	-3.2
4185605_A_C	0.0109	1.46e-05	0.0185	2.85	1	-3.2
4186917_A_T	0.0109	1.46e-05	0.0185	2.85	1	-3.2
4212431_G_T	0.0109	1.46e-05	0.0185	2.85	1	-3.2
4225973_T_A	0.0109	1.46e-05	0.0185	2.85	1	-3.2
4241431_C_A	0.0109	1.46e-05	0.0185	2.85	1	-3.2
4247275_C_A	0.0109	1.46e-05	0.0185	2.85	1	-3.2
4293319_G_A	0.0109	1.46e-05	0.0185	2.85	1	-3.2
4322762_T_C	0.0109	1.46e-05	0.0185	2.85	1	-3.2
4324924_G_A	0.0109	1.46e-05	0.0185	2.85	1	-3.2
4333367_C_A	0.0109	1.46e-05	0.0185	2.85	1	-3.2
4337907_G_A	0.0109	1.46e-05	0.0185	2.85	1	-3.2
4343941_G_C	0.0109	1.46e-05	0.0185	2.85	1	-3.2
4344476_G_C	0.0109	1.46e-05	0.0185	2.85	1	-3.2
4346359_C_G	0.0109	1.46e-05	0.0185	2.85	1	-3.2
4355473_G_A	0.0109	1.46e-05	0.0185	2.85	1	-3.2
4360873_C_T	0.0109	1.46e-05	0.0185	2.85	1	-3.2
4366222_G_A	0.0109	1.46e-05	0.0185	2.85	1	-3.2
4382272_T_A	0.0109	1.46e-05	0.0185	2.85	1	-3.2
4384533_C_T	0.0109	1.46e-05	0.0185	2.85	1	-3.2
4406753_C_T	0.0109	1.46e-05	0.0185	2.85	1	-3.2
4415772_C_T	0.0109	1.46e-05	0.0185	2.85	1	-3.2
4417381_C_T	0.0109	1.46e-05	0.0185	2.85	1	-3.2
4417801_C_A	0.0109	1.46e-05	0.0185	2.85	1	-3.2
4419428_G_A	0.0109	1.46e-05	0.0185	2.85	1	-3.2
4420883_T_C	0.0109	1.46e-05	0.0185	2.85	1	-3.2
4432397_C_A	0.0109	1.46e-05	0.0185	2.85	1	-3.2
4432490_C_T	0.0109	1.46e-05	0.0185	2.85	1	-3.2
4433262_C_T	0.0109	1.46e-05	0.0185	2.85	1	-3.2
4435994_C_A	0.0109	1.46e-05	0.0185	2.85	1	-3.2
4453554_G_A	0.0109	1.46e-05	0.0185	2.85	1	-3.2
4494976_GC_G	0.0109	1.46e-05	0.0185	2.85	1	-3.2
4498461_T_C	0.0109	1.46e-05	0.0185	2.85	1	-3.2
4518301_G_A	0.0109	1.46e-05	0.0185	2.85	1	-3.2
4541638_G_A	0.0109	1.46e-05	0.0185	2.85	1	-3.2
4548469_C_T	0.0109	1.46e-05	0.0185	2.85	1	-3.2
4565163_G_A	0.0109	1.46e-05	0.0185	2.85	1	-3.2
4566803_C_A	0.0109	1.46e-05	0.0185	2.85	1	-3.2
4585596_A_G	0.0109	1.46e-05	0.0185	2.85	1	-3.2
4595807_G_A	0.0109	1.46e-05	0.0185	2.85	1	-3.2
4599645_G_A	0.0109	1.46e-05	0.0185	2.85	1	-3.2
4606993_C_T	0.0109	1.46e-05	0.0185	2.85	1	-3.2
4626858_T_C	0.0109	1.46e-05	0.0185	2.85	1	-3.2
4641163_G_A	0.0109	1.46e-05	0.0185	2.85	1	-3.2
4658588_A_C	0.0109	1.46e-05	0.0185	2.85	1	-3.2
4685465_G_T	0.0109	1.46e-05	0.0185	2.85	1	-3.2
4713067_A_C	0.0109	1.46e-05	0.0185	2.85	1	-3.2
4733522_C_T	0.0109	1.46e-05	0.0185	2.85	1	-3.2
4774399_A_C	0.0109	1.46e-05	0.0185	2.85	1	-3.2
4794387_C_A	0.0109	1.46e-05	0.0185	2.85	1	-3.2
4802227_G_C	0.0109	1.46e-05	0.0185	2.85	1	-3.2
4811645_G_A	0.0109	1.46e-05	0.0185	2.85	1	-3.2
4812321_T_C	0.0109	1.46e-05	0.0185	2.85	1	-3.2
4846921_G_A	0.0109	1.46e-05	0.0185	2.85	1	-3.2
4850987_C_T	0.0109	1.46e-05	0.0185	2.85	1	-3.2
4858627_G_T	0.0109	1.46e-05	0.0185	2.85	1	-3.2
4871971_G_T	0.0109	1.46e-05	0.0185	2.85	1	-3.2
4889711_G_T	0.0109	1.46e-05	0.0185	2.85	1	-3.2
4894359_C_T	0.0109	1.46e-05	0.0185	2.85	1	-3.2
4953617_CGTTT_TGTTC	0.0109	1.46e-05	0.0185	2.85	1	-3.2
4954337_G_C	0.0109	1.46e-05	0.0185	2.85	1	-3.2
4956352_T_C	0.0109	1.46e-05	0.0185	2.85	1	-3.2
4984192_G_T	0.0109	1.46e-05	0.0185	2.85	1	-3.2
5008076_G_A	0.0109	1.46e-05	0.0185	2.85	1	-3.2
5014451_G_A	0.0109	1.46e-05	0.0185	2.85	1	-3.2
5014718_G_A	0.0109	1.46e-05	0.0185	2.85	1	-3.2
5043195_G_A	0.0109	1.46e-05	0.0185	2.85	1	-3.2
5054385_T_C	0.0109	1.46e-05	0.0185	2.85	1	-3.2
5074119_C_A	0.0109	1.46e-05	0.0185	2.85	1	-3.2
5084357_G_A	0.0109	1.46e-05	0.0185	2.85	1	-3.2
5086182_G_A	0.0109	1.46e-05	0.0185	2.85	1	-3.2
5090095_T_G	0.0109	1.46e-05	0.0185	2.85	1	-3.2
5098316_G_T	0.0109	1.46e-05	0.0185	2.85	1	-3.2
5143021_GCAATGCG_ACAAGGCC	0.0109	1.46e-05	0.0185	2.85	1	-3.2
5183017_G_A	0.0109	1.46e-05	0.0185	2.85	1	-3.2
5227791_G_A	0.0109	1.46e-05	0.0185	2.85	1	-3.2
5299967_T_C	0.0109	1.46e-05	0.0185	2.85	1	-3.2
5314252_T_C	0.0109	1.46e-05	0.0185	2.85	1	-3.2
5352381_C_A	0.0109	1.46e-05	0.0185	2.85	1	-3.2
5362734_G_T	0.0109	1.46e-05	0.0185	2.85	1	-3.2
5364282_TG_GA	0.0109	1.46e-05	0.0185	2.85	1	-3.2
5374044_G_A	0.0109	1.46e-05	0.0185	2.85	1	-3.2
5375490_A_G	0.0109	1.46e-05	0.0185	2.85	1	-3.2
5377711_G_A	0.0109	1.46e-05	0.0185	2.85	1	-3.2
5379029_C_CCAATCCCGG	0.0109	1.46e-05	0.0185	2.85	1	-3.2
5385961_G_A	0.0109	1.46e-05	0.0185	2.85	1	-3.2
5416642_C_T	0.0109	1.46e-05	0.0185	2.85	1	-3.2
5420084_C_G	0.0109	1.46e-05	0.0185	2.85	1	-3.2
5436030_C_A	0.0109	1.46e-05	0.0185	2.85	1	-3.2
5438848_G_A	0.0109	1.46e-05	0.0185	2.85	1	-3.2
5438923_G_A	0.0109	1.46e-05	0.0185	2.85	1	-3.2
5450951_G_C	0.0109	1.46e-05	0.0185	2.85	1	-3.2
5455250_GT_AC	0.0109	1.46e-05	0.0185	2.85	1	-3.2
5458168_G_A	0.0109	1.46e-05	0.0185	2.85	1	-3.2
5467141_C_A	0.0109	1.46e-05	0.0185	2.85	1	-3.2
5498032_G_A	0.0109	1.46e-05	0.0185	2.85	1	-3.2
5504105_G_A	0.0109	1.46e-05	0.0185	2.85	1	-3.2
5512920_T_C	0.0109	1.46e-05	0.0185	2.85	1	-3.2
5513428_C_A	0.0109	1.46e-05	0.0185	2.85	1	-3.2
5521602_C_A	0.0109	1.46e-05	0.0185	2.85	1	-3.2
5553170_G_A	0.0109	1.46e-05	0.0185	2.85	1	-3.2
5558671_G_T	0.0109	1.46e-05	0.0185	2.85	1	-3.2
5565485_C_T	0.0109	1.46e-05	0.0185	2.85	1	-3.2
5579556_A_G	0.0109	1.46e-05	0.0185	2.85	1	-3.2
5613794_C_G	0.0109	1.46e-05	0.0185	2.85	1	-3.2
5620416_C_T	0.0109	1.46e-05	0.0185	2.85	1	-3.2
5622122_A_C	0.0109	1.46e-05	0.0185	2.85	1	-3.2
5629108_G_A	0.0109	1.46e-05	0.0185	2.85	1	-3.2
5633285_C_T	0.0109	1.46e-05	0.0185	2.85	1	-3.2
5654782_C_G	0.0109	1.46e-05	0.0185	2.85	1	-3.2
5665361_C_T	0.0109	1.46e-05	0.0185	2.85	1	-3.2
5685002_C_T	0.0109	1.46e-05	0.0185	2.85	1	-3.2
5693753_A_G	0.0109	1.46e-05	0.0185	2.85	1	-3.2
5710545_G_A	0.0109	1.46e-05	0.0185	2.85	1	-3.2
5751810_G_A	0.0109	1.46e-05	0.0185	2.85	1	-3.2
5760469_G_A	0.0109	1.46e-05	0.0185	2.85	1	-3.2
5760947_CGGGT_TGGGC	0.0109	1.46e-05	0.0185	2.85	1	-3.2
5786487_C_A	0.0109	1.46e-05	0.0185	2.85	1	-3.2
5794230_G_A	0.0109	1.46e-05	0.0185	2.85	1	-3.2
5796239_G_A	0.0109	1.46e-05	0.0185	2.85	1	-3.2
5804860_T_A	0.0109	1.46e-05	0.0185	2.85	1	-3.2
5835209_A_C	0.0109	1.46e-05	0.0185	2.85	1	-3.2
5841805_C_G	0.0109	1.46e-05	0.0185	2.85	1	-3.2
5856373_A_T	0.0109	1.46e-05	0.0185	2.85	1	-3.2
5875599_G_A	0.0109	1.46e-05	0.0185	2.85	1	-3.2
5876170_G_A	0.0109	1.46e-05	0.0185	2.85	1	-3.2
5877009_A_T	0.0109	1.46e-05	0.0185	2.85	1	-3.2
5892662_C_A	0.0109	1.46e-05	0.0185	2.85	1	-3.2
5893511_C_T	0.0109	1.46e-05	0.0185	2.85	1	-3.2
5907470_C_G	0.0109	1.46e-05	0.0185	2.85	1	-3.2
5908249_C_G	0.0109	1.46e-05	0.0185	2.85	1	-3.2
5913355_A_C	0.0109	1.46e-05	0.0185	2.85	1	-3.2
5922522_G_A	0.0109	1.46e-05	0.0185	2.85	1	-3.2
5923522_C_T	0.0109	1.46e-05	0.0185	2.85	1	-3.2
5928085_T_C	0.0109	1.46e-05	0.0185	2.85	1	-3.2
5930332_G_A	0.0109	1.46e-05	0.0185	2.85	1	-3.2
5937316_A_C	0.0109	1.46e-05	0.0185	2.85	1	-3.2
5945854_C_A	0.0109	1.46e-05	0.0185	2.85	1	-3.2
5948328_G_A	0.0109	1.46e-05	0.0185	2.85	1	-3.2
5954777_GTC_ATG	0.0109	1.46e-05	0.0185	2.85	1	-3.2
5971693_CC_TT	0.0109	1.46e-05	0.0185	2.85	1	-3.2
5976820_T_G	0.0109	1.46e-05	0.0185	2.85	1	-3.2
5995048_C_A	0.0109	1.46e-05	0.0185	2.85	1	-3.2
6005454_G_A	0.0109	1.46e-05	0.0185	2.85	1	-3.2
6016101_CTGG_C	0.0109	1.46e-05	0.0185	2.85	1	-3.2
6048601_G_C	0.0109	1.46e-05	0.0185	2.85	1	-3.2
6056754_G_A	0.0109	1.46e-05	0.0185	2.85	1	-3.2
6058272_A_G	0.0109	1.46e-05	0.0185	2.85	1	-3.2
6061269_G_A	0.0109	1.46e-05	0.0185	2.85	1	-3.2
6065828_C_T	0.0109	1.46e-05	0.0185	2.85	1	-3.2
6098480_G_A	0.0109	1.46e-05	0.0185	2.85	1	-3.2
6106978_GCCTA_TCCTG	0.0109	1.46e-05	0.0185	2.85	1	-3.2
6111110_G_A	0.0109	1.46e-05	0.0185	2.85	1	-3.2
6154998_G_A	0.0109	1.46e-05	0.0185	2.85	1	-3.2
6166928_A_G	0.0109	1.46e-05	0.0185	2.85	1	-3.2
6187210_G_A	0.0109	1.46e-05	0.0185	2.85	1	-3.2
6206400_T_C	0.0109	1.46e-05	0.0185	2.85	1	-3.2
6217258_C_T	0.0109	1.46e-05	0.0185	2.85	1	-3.2
6222880_C_T	0.0109	1.46e-05	0.0185	2.85	1	-3.2
6225904_A_T	0.0109	1.46e-05	0.0185	2.85	1	-3.2
6260308_A_G	0.0109	1.46e-05	0.0185	2.85	1	-3.2
2227674_G_T	0.126	0.163	0.0186	1.82	0.724	-4.27
2728348_A_G	0.648	0.296	0.0186	-1.54	0.672	-2.96
4054307_G_A	0.0219	0.286	0.0186	7.41	0.853	-3.9
4343142_AC_GT	0.104	0.00844	0.0186	1.62	0.657	-4.1
5360430_G_C	0.126	2.71e-07	0.0186	1.58	2.76	-3.45
556516_C_T	0.131	0.193	0.0187	1.91	0.783	-4.39
2682913_AGT_GGC	0.213	0.028	0.0187	-2.14	0.944	-2.88
3460367_T_A	0.139	0.242	0.0187	1.83	0.722	-4.21
3859592_C_T	0.115	0.11	0.0187	1.86	0.738	-4.3
4805509_TGGCA_CGGCG	0.41	0.602	0.0187	1.57	0.695	-4.71
5046360_GAG_AAA	0.0137	0.1	0.0187	7.04	0.932	-3.72
270556_G_A	0.0164	0.00076	0.0188	2.64	1.15	-3.25
1844564_T_A	0.0301	0.000294	0.0188	1.99	1.49	-3.24
2012250_A_G	0.519	0.364	0.0188	-1.74	0.849	-3.23
3154555_CGGA_C	0.0109	0.0518	0.0188	7.19	0.736	-3.81
4458325_G_A	0.0383	0.651	0.0188	6.92	0.759	-3.76
4619461_T_A	0.0519	0.0178	0.0188	2.19	0.853	-4.11
143431_A_T	0.243	0.097	0.019	1.5	0.652	-4.36
223911_T_A	0.0164	0.00076	0.019	2.8	1.05	-3.21
895669_A_G	0.402	0.00315	0.019	-1.76	1.7	-2.49
2318676_TCGCCCGC_ACGACGAT	0.0109	1.46e-05	0.019	2.76	1	-3.21
2892195_A_G	0.306	0.00505	0.019	-2.84	1.23	-2.59
2921861_TGGAAACT_CAGAGACG	0.0246	0.351	0.019	7.46	0.879	-3.92
4187983_C_T	0.0164	0.00076	0.019	2.8	1.05	-3.21
208727_C_G	0.104	0.315	0.0191	2.39	0.959	-4.15
911740_T_C	0.0109	0.0518	0.0191	7.27	0.758	-3.84
1809318_G_A	0.0109	0.0518	0.0191	7.29	0.754	-3.84
2481917_C_A	0.0601	0.307	0.0191	2.76	1.06	-4.31
824114_C_T	0.273	4.14e-05	0.0192	1.59	0.695	-4.27
955360_GC_G	0.0109	0.0518	0.0192	7.05	0.714	-3.4
1311447_G_A	0.0109	0.0518	0.0192	7.05	0.714	-3.4
1339594_C_T	0.0301	0.0303	0.0192	2.71	1.04	-4.14
2516019_G_A	0.0546	0.938	0.0192	7.34	0.905	-3.91
3231276_T_C	0.0109	0.0518	0.0192	7.05	0.714	-3.4
3296554_C_G	0.041	0.00391	0.0192	2.07	0.792	-3.98
3679860_C_A	0.0109	0.0518	0.0192	7.05	0.714	-3.4
5146358_GC_G	0.0492	0.0129	0.0192	2.06	0.786	-4.05
5210538_C_T	0.0109	0.0518	0.0192	7.05	0.714	-3.4
5210785_T_C	0.0109	0.0518	0.0192	7.05	0.714	-3.4
3004594_CTGAG_TTGAC	0.0301	0.477	0.0193	6.7	1	-3.99
3288273_C_G	0.0246	0.0112	0.0193	2.94	1.19	-3.9
5051575_G_A	0.0546	0.242	0.0193	2.99	1.16	-4.15
5500351_G_A	0.0219	0.00567	0.0193	2.7	1.03	-3.93
6772_CGGGCGCCAGGG_T	0.514	0.389	0.0194	-1.54	0.729	-3.16
2486327_ACAGCCCC_CCCG	0.0109	0.0518	0.0194	7.25	0.733	-3.83
3015366_G_A	0.443	0.00573	0.0194	-1.65	0.807	-3.33
3146191_G_A	0.0137	0.1	0.0194	16	0.936	-4.87
1034434_T_A	0.0956	0.0449	0.0195	1.81	0.722	-3.98
1060872_C_T	0.0574	0.0306	0.0195	2.09	0.82	-4.13
1073089_A_G	0.62	0.43	0.0195	-1.47	0.647	-3.1
3077122_TCCGTTGC_GCCGCTGT	0.26	0.0124	0.0195	-1.95	1.02	-2.84
3186450_TGCCAGC_CTAAAGG	0.0109	0.0518	0.0195	7.34	0.767	-3.86
3642055_C_A	0.082	0.146	0.0195	2.41	0.914	-4.2
5775754_G_C	0.932	0.0702	0.0195	-2.19	0.859	-2
2146577_G_A	0.0546	0.242	0.0196	2.61	0.971	-4.11
3226550_G_A	0.287	0.0333	0.0196	-1.51	1.38	-2.86
4569868_CAAGC_TAGGT	0.552	0.0211	0.0196	1.55	0.738	-4.99
4660285_A_C	0.0328	0.0442	0.0196	2.76	1.07	-4.2
5570006_G_C	0.0383	0.0805	0.0196	3.21	1.31	-4.22
587948_G_A	0.191	0.0826	0.0197	1.49	0.627	-4.26
793980_CATTTACA_TATCTACC	0.107	0.0781	0.0197	1.74	0.68	-4.14
1749210_GGC_CGG	0.0137	0.1	0.0197	7.4	0.804	-3.89
2342531_C_T	0.0137	0.1	0.0197	7.14	0.763	-3.42
2935648_C_T	0.21	0.0293	0.0197	-2.17	0.893	-2.9
3408354_G_T	0.333	0.219	0.0197	1.47	0.654	-4.5
5288247_G_A	0.0137	0.1	0.0197	7.14	0.763	-3.42
263540_CCGTC_TTGTT	0.0246	0.0112	0.0198	2.57	1.28	-3.27
1577525_C_T	0.243	0.0167	0.0198	-2.11	0.906	-2.85
5739688_C_T	0.344	0.044	0.0198	-1.71	0.831	-3.42
5948004_GCGCG_TCGCA	0.0847	0.164	0.0198	2.21	0.882	-4.06
833137_A_G	0.232	0.00296	0.0199	2.09	0.838	-4.58
1638270_T_G	0.508	0.000972	0.0199	-1.89	0.976	-3.08
2235358_T_A	0.219	0.0255	0.0199	-2.14	0.802	-2.83
137138_A_T	0.0519	0.0178	0.02	2.06	0.806	-4.21
727498_C_T	0.0164	0.00076	0.02	2.59	1.15	-3.26
960600_C_T	0.0437	0.755	0.02	7.36	0.877	-3.91
997873_A_G	0.0246	0.0112	0.02	2.59	0.962	-4.12
1042626_G_A	0.0328	0.537	0.02	7.46	0.924	-3.95
1042788_C_T	0.0328	0.537	0.02	7.46	0.924	-3.95
3039741_T_G	0.23	0.0212	0.02	-3.14	1.16	-2.71
940907_AG_A	0.0328	0.0442	0.0201	2.72	1.04	-4.05
1073944_A_G	0.844	0.354	0.0201	-1.91	0.774	-2.55
1164180_C_T	0.0546	0.0236	0.0201	2.07	0.807	-4.14
1515866_C_T	0.279	0.0707	0.0201	1.6	0.731	-4.35
1840248_A_C	0.104	0.0688	0.0201	1.82	0.733	-4.22
2511909_T_A	0.0328	0.537	0.0201	7.45	0.928	-3.95
2718458_C_T	0.0437	0.755	0.0201	15.6	1.13	-4.75
3215531_A_G	0.0355	0.061	0.0201	2.81	1.08	-4.14
5063547_C_T	0.191	0.04	0.0201	-2.19	0.746	-2.94
5389849_GC_G	0.0164	0.00076	0.0201	2.53	1.15	-3.26
185287_GC_AT	0.0164	0.00076	0.0202	2.58	1.15	-3.27
784834_AG_GA	0.0519	0.211	0.0202	3.82	1.49	-4.46
1876143_A_G	0.724	0.864	0.0202	2.56	1.45	-6.12
2078782_CCT_TCC	0.197	3.2e-05	0.0202	1.34	3.02	-3.37
145524_T_C	0.0191	0.221	0.0203	7.4	0.866	-3.92
879061_CGCA_TGCT	0.0109	0.0518	0.0203	7.15	0.744	-3.42
2363835_G_A	0.0109	0.0518	0.0203	7.15	0.744	-3.42
3148167_A_G	0.0109	0.0518	0.0203	7.15	0.744	-3.42
4177545_T_C	0.858	0.0659	0.0203	-1.77	0.753	-2.49
458581_G_C	0.418	0.0137	0.0204	1.21	3.49	-3.75
2069680_G_A	0.0191	0.221	0.0204	15.4	1	-4.87
2730089_C_T	0.336	0.499	0.0204	1.52	0.659	-4.52
2738644_G_A	0.0137	0.1	0.0204	15.7	0.961	-4.83
3672757_G_T	0.0191	0.00239	0.0204	2.62	1.16	-3.2
400578_A_G	0.139	0.651	0.0205	2.41	1.76	-3.5
443603_CGTAGT_TGCAGG	0.0273	0.0193	0.0205	2.88	1.15	-4.01
830294_C_G	0.467	0.639	0.0205	-1.65	0.804	-3.15
1856701_C_T	0.0464	0.153	0.0205	3.2	1.26	-4.21
2774619_CT_TC	0.112	0.388	0.0205	2.22	0.898	-4.18
6135468_T_C	0.617	0.797	0.0205	2	0.978	-5.31
896196_T_C	0.0137	0.000155	0.0206	2.67	1.1	-3.16
896223_T_G	0.0137	0.000155	0.0206	2.67	1.1	-3.16
896353_G_A	0.0137	0.000155	0.0206	2.67	1.1	-3.16
2169913_C_T	0.0109	1.46e-05	0.0206	2.79	0.968	-3.17
2679716_C_T	0.0956	0.246	0.0206	2.41	1.05	-4.28
3428937_G_T	0.0956	0.752	0.0206	2.87	1.12	-4.44
740854_T_A	0.128	0.177	0.0207	1.58	2.09	-3.48
3244519_G_A	0.0137	0.000155	0.0207	2.61	1.09	-3.23
413679_C_G	0.0191	0.00239	0.0208	2.6	1.16	-3.19
443160_G_A	0.0164	0.00076	0.0208	2.6	1.13	-3.23
1176301_T_G	0.0328	0.537	0.0208	5.34	0.863	-3.51
1217121_A_G	0.284	0.00781	0.0208	-2.68	1.26	-2.68
3491981_C_A	0.0328	0.537	0.0208	5.34	0.863	-3.51
3492026_G_A	0.0328	0.537	0.0208	5.34	0.863	-3.51
4670322_G_A	0.0792	0.129	0.0208	2.03	0.79	-4.11
5084438_C_G	0.0164	0.00076	0.0208	2.6	1.13	-3.23
5395227_C_T	0.0191	0.00239	0.0208	2.66	1.2	-3.35
6197949_A_C	0.172	0.48	0.0208	1.92	0.771	-4.36
3419474_T_C	0.806	0.0383	0.0209	2.19	4.31	-5.05
3856131_T_TG	0.0219	0.00567	0.0209	2.58	0.979	-4.1
4839638_C_CG	0.0464	0.00909	0.0209	2.17	0.864	-4.1
5491805_G_A	0.287	0.244	0.0209	1.52	0.675	-4.43
5997055_T_C	0.0437	0.127	0.0209	2.86	1.11	-4.16
684575_G_A	0.0191	0.00239	0.021	2.54	1.21	-3.25
2716199_GCGGC_TCGGT	0.041	0.704	0.021	15.8	1.11	-4.77
3734145_G_A	0.0601	0.307	0.021	2.99	1.22	-4.33
6150369_G_A	0.15	0.0166	0.021	1.48	0.628	-4.19
2319605_GA_TC	0.309	0.000284	0.0211	1.48	0.67	-4.64
4108089_C_T	0.183	0.0456	0.0211	-2.18	0.748	-2.94
4731713_G_C	0.0929	0.00342	0.0211	1.65	0.685	-4.09
427992_C_T	0.0492	0.851	0.0212	7.41	0.905	-3.94
2896705_TTG_CCTA	0.0355	0.595	0.0212	15.1	1.06	-4.82
3263785_A_G	0.0464	0.153	0.0212	3.51	1.38	-4.33
347936_T_C	0.071	0.00694	0.0213	1.81	0.724	-3.98
698890_C_G	0.0191	0.00239	0.0213	2.54	1.21	-3.24
699314_G_A	0.0191	0.00239	0.0213	2.54	1.21	-3.24
699609_G_T	0.0191	0.00239	0.0213	2.54	1.21	-3.24
700172_CAA_TAG	0.0191	0.00239	0.0213	2.54	1.21	-3.24
1520140_T_G	0.0273	0.0193	0.0213	2.54	0.952	-4.18
1756271_T_G	0.071	0.841	0.0213	7.52	0.979	-3.99
3183953_A_G	0.18	0.211	0.0213	1.64	0.681	-4.26
3412785_C_T	0.0273	0.0193	0.0213	2.69	1.06	-4.03
5194972_AC_CA	0.0191	0.00239	0.0213	2.57	1.24	-3.24
5941226_A_G	0.792	0.0307	0.0213	3.66	4.17	-6.32
273998_G_A	0.279	0.0384	0.0214	-1.53	1.29	-2.83
1773338_C_G	0.219	0.17	0.0214	1.53	0.659	-4.33
2219118_CG_C	0.18	0.0477	0.0214	-4.25	0.865	-2.83
3446754_A_G	0.0137	0.000155	0.0214	2.69	1.08	-3.23
5115896_C_T	0.484	0.00199	0.0214	-1.95	1.02	-3.12
2256695_G_A	0.626	8.88e-05	0.0215	-1.58	0.76	-3.07
2562133_T_C	0.24	0.0175	0.0215	-2.28	0.859	-2.7
2545759_G_A	0.0164	0.00076	0.0216	2.57	1.16	-3.26
3672886_A_G	0.279	0.21	0.0216	1.41	0.611	-4.28
6212786_T_G	0.396	0.00359	0.0216	-1.64	1.67	-2.63
135920_CGGCGT_C	0.167	0.0348	0.0217	1.51	0.644	-4.19
3211193_C_A	0.0164	0.00076	0.0217	2.71	1.08	-3.25
3285588_CA_GG	0.0109	0.0518	0.0217	15.3	0.921	-4.81
4668644_A_G	0.219	0.0255	0.0217	-3.52	1.06	-2.66
892249_C_G	0.724	0.00914	0.0218	1.99	4.22	-4.69
899149_A_C	0.407	0.0392	0.0218	1.63	0.708	-4.75
2093425_G_A	0.0355	0.061	0.0219	2.76	1.12	-4.13
2914428_CTGGG_TTGGA	0.0109	0.0518	0.0219	15.9	0.918	-4.89
123258_TAG_CAC	0.366	0.00707	0.022	-1.51	1.66	-2.66
143524_G_T	0.126	0.163	0.022	1.76	0.723	-4.24
784834_A_G	0.309	0.00478	0.022	-2.08	0.917	-2.78
4012501_G_A	0.071	0.0831	0.022	2.09	0.841	-4.16
4420595_T_C	0.243	0.28	0.022	1.58	0.673	-4.38
5741543_T_C	0.574	0.378	0.022	-1.61	0.773	-3.23
895705_A_G	0.574	0.000693	0.0221	-1.65	0.797	-3.06
1254444_A_C	0.287	0.0074	0.0221	-2.33	1.05	-2.74
3201365_G_A	0.0137	0.000155	0.0221	2.68	1.09	-3.23
3414010_C_T	0.0137	0.000155	0.0221	2.68	1.09	-3.23
3414541_C_T	0.0137	0.000155	0.0221	2.68	1.09	-3.23
3750046_GTCGAGA_G	0.0464	0.00909	0.0221	1.99	0.778	-4.03
4997433_G_T	0.0383	0.0805	0.0221	2.8	1.1	-4.04
5037353_A_G	0.0137	0.000155	0.0221	2.68	1.09	-3.23
6172065_T_A	0.178	5.71e-06	0.0221	1.37	2.93	-3.41
814829_CTTTCC_GTATCG	0.331	0.466	0.0222	1.49	0.646	-4.44
2027659_GGT_AGG	0.0656	0.0585	0.0222	2.21	0.903	-3.87
3117113_G_A	0.041	0.00391	0.0222	2.06	0.819	-3.97
5056043_T_G	0.765	0.556	0.0222	-1.77	0.735	-2.67
6156560_G_A	0.0109	1.46e-05	0.0222	2.69	0.971	-3.16
1340124_A_G	0.727	0.0615	0.0223	-1.53	0.709	-2.81
1381762_G_A	0.934	0.0585	0.0223	-2.18	0.908	-1.83
3167328_T_C	0.0738	0.478	0.0223	2.93	1.16	-4.37
5502450_T_C	0.0902	0.0324	0.0223	1.7	0.688	-4.14
80852_C_T	0.0137	0.000155	0.0224	2.63	1.09	-3.24
417866_GCCGAGCCCGAGCCCGAGCCCGAGCCCGAGCCCGAGC_G	0.0137	0.000155	0.0224	2.63	1.09	-3.2
728050_CTC_GTT	0.473	0.0122	0.0224	-1.52	0.717	-3.2
2064740_C_T	0.0546	0.242	0.0224	2.71	1.07	-4.19
2091552_C_T	0.0191	0.00239	0.0224	2.56	1.22	-3.26
2553939_C_T	0.0301	0.0303	0.0224	2.76	1.09	-3.99
3509678_G_A	0.148	0.0145	0.0224	1.48	0.639	-4.23
4321342_G_C	0.645	0.000303	0.0224	-1.49	0.686	-3.08
4997439_C_T	0.041	0.103	0.0224	2.79	1.09	-4.06
5938842_G_T	0.366	0.00133	0.0224	-2.35	1.51	-2.5
1577791_C_G	0.0164	0.00076	0.0225	2.52	1.16	-3.24
4545777_C_T	0.0164	0.00076	0.0225	2.55	1.16	-3.29
5271328_A_G	0.279	0.0707	0.0225	1.49	0.686	-4.52
5579623_T_C	0.191	0.874	0.0225	2.48	0.99	-4.44
253805_C_T	0.0874	1.02e-08	0.0226	1.81	2.49	-3.33
1050220_C_G	0.0355	0.0013	0.0226	2.01	0.799	-3.99
2600234_C_G	0.0219	0.00567	0.0226	2.55	0.996	-4.09
3227309_T_G	0.0464	0.00909	0.0226	2.02	0.799	-4.09
3558940_C_A	0.0137	0.000155	0.0226	2.57	1.09	-3.21
3695144_G_T	0.0574	0.0306	0.0226	2.28	0.919	-4.08
5579536_AGGGA_TGGGG	0.194	0.852	0.0226	2.48	0.99	-4.44
1117845_T_C	0.708	0.00665	0.0227	2.01	4.18	-4.85
3150556_T_C	0.0191	0.221	0.0227	15.1	1.04	-4.84
4242666_A_G	0.0137	0.000155	0.0227	2.56	1.1	-3.19
1393192_C_T	0.0273	0.0193	0.0228	2.51	0.966	-4.13
4373666_C_T	0.391	0.00121	0.0229	1.14	3.54	-3.71
6019991_A_G	0.809	2.03e-05	0.0229	-1.65	0.706	-2.52
6195149_A_G	0.142	0.677	0.0229	2.26	0.895	-4.27
779235_C_T	0.0328	0.537	0.023	4.3	0.886	-3.39
2085937_A_G	0.112	0.0148	0.023	1.59	0.672	-4.2
2228252_G_A	0.169	0.16	0.023	1.54	0.646	-4.29
2944061_G_A	0.0137	0.000155	0.023	2.57	1.1	-3.19
4809472_A_G	0.0601	0.307	0.023	3.07	1.23	-4.3
5556831_T_C	0.975	0.0112	0.023	-2.66	1.06	-1.48
826241_GA_G	0.0137	0.000155	0.0231	2.65	1.06	-3.24
4349707_G_A	0.533	0.0139	0.0231	1.48	0.701	-4.9
564321_A_G	0.754	0.294	0.0232	-1.6	0.7	-2.79
2307411_C_T	0.0164	0.158	0.0232	15.3	0.979	-4.79
2427051_A_G	0.478	0.29	0.0233	-1.6	0.797	-3.15
1345244_G_C	0.208	0.0307	0.0234	-2.11	0.887	-2.89
1872472_C_T	0.325	0.0164	0.0234	-1.53	1.45	-2.75
3407907_C_T	0.21	0.14	0.0234	1.44	0.619	-4.28
3588824_G_A	0.0164	0.00076	0.0234	2.52	1.14	-3.23
4740630_G_A	0.0164	0.00076	0.0234	2.52	1.14	-3.23
6090477_A_G	0.71	0.556	0.0234	-1.59	0.682	-2.79
1515972_A_G	0.142	0.0108	0.0235	1.56	0.704	-4.11
5467195_C_A	0.0464	0.153	0.0235	2.72	1.09	-4.11
1436489_GGGCCT_CGGGCG	0.172	0.0542	0.0236	-2.23	0.749	-2.94
2643673_T_C	0.648	0.118	0.0236	-1.33	0.609	-3.12
3184750_G_A	0.0383	0.651	0.0236	5.32	0.937	-3.56
3650712_G_A	0.0191	0.00239	0.0236	2.5	1.18	-3.25
4257549_T_C	0.128	0.000349	0.0236	2.73	2.46	-3.72
1017033_G_A	0.134	0.597	0.0237	2.42	0.965	-4.44
2246458_A_G	0.24	0.0175	0.0237	-3.9	1.1	-2.6
1357717_CT_TC	0.0246	0.351	0.0238	15.4	1.09	-4.89
1462846_C_T	0.167	0.149	0.0238	1.62	0.683	-4.27
2148607_G_A	0.628	0.00349	0.0238	-1.44	0.647	-3.15
2192327_A_AG	0.128	0.177	0.0238	1.89	0.795	-4.2
3051494_G_T	0.18	0.0477	0.0238	-2	0.905	-2.88
3645874_A_T	0.186	0.0696	0.0238	1.51	0.657	-4.24
3841838_T_C	0.112	0.0148	0.0238	1.57	0.675	-4.07
4020838_G_A	0.0628	0.0027	0.0238	1.74	0.715	-3.98
4808031_G_A	0.254	0.698	0.0238	1.72	0.738	-4.47
5665529_TG_GA	0.486	0.000821	0.0238	1.95	1.02	-5.11
1570670_GCG_TCC	0.265	0.781	0.0239	1.61	0.68	-4.42
205544_C_T	0.0137	0.000155	0.024	2.59	1.09	-3.21
2679932_A_T	0.172	0.48	0.024	2.24	1.04	-4.51
6192974_A_G	0.923	0.513	0.024	-2.88	1.17	-1.33
399453_G_A	0.0519	0.211	0.0241	2.55	0.988	-4.09
2516419_AT_GC	0.161	0.0642	0.0241	-2.61	0.825	-2.91
2759751_T_C	0.0519	0.211	0.0241	2.64	1.06	-4.23
4522755_CGTAACG_GGTAGCA	0.145	0.704	0.0241	2.34	0.916	-4.37
6089616_T_C	0.342	0.919	0.0241	-1.84	0.983	-3.48
639881_G_T	0.779	0.459	0.0242	-1.62	0.678	-2.58
2263734_C_T	0.123	0.0277	0.0242	1.5	0.625	-4.12
3286476_T_G	0.355	0.124	0.0242	1.57	0.763	-4.65
3876121_G_A	0.0109	1.46e-05	0.0242	2.7	0.958	-3.19
4560054_G_C	0.104	0.00844	0.0242	1.6	0.685	-4.1
4959594_G_A	0.0137	0.000155	0.0242	2.61	1.09	-3.23
2241136_GCGGGGGCAATGCC_ACTGGGACAGTGCT	0.0137	0.000155	0.0243	2.59	1.09	-3.21
4663640_ATATC_GTATG	0.158	0.0245	0.0243	1.52	0.674	-4.31
1399519_G_A	0.0546	0.242	0.0244	2.72	1.11	-4.09
2761646_T_C	0.0137	0.000155	0.0244	2.54	1.09	-3.21
4348019_G_C	0.227	0.0222	0.0244	-2.41	0.938	-2.84
4424060_C_T	0.0792	0.129	0.0244	2.08	0.845	-4.14
5423307_C_T	0.0984	1.31e-07	0.0244	1.77	2.52	-3.39
399579_C_T	0.0137	0.000155	0.0245	2.57	1.1	-3.23
5203162_C_G	0.372	0.0265	0.0245	-1.86	0.963	-3.48
5477685_T_C	0.0219	0.00567	0.0245	2.44	0.931	-4.08
2417915_G_C	0.0246	0.0112	0.0246	2.47	0.951	-4.06
2903994_C_A	0.0984	0.00551	0.0246	1.6	0.686	-3.99
2913371_T_C	0.787	0.028	0.0246	2.3	4.29	-5.17
170899_CGGT_AGGC	0.0464	0.804	0.0247	6.27	0.993	-4.1
1073913_A_G	0.768	0.976	0.0247	-1.87	0.786	-2.64
2885366_C_T	0.0984	0.0522	0.0247	1.78	0.743	-4.22
3351020_G_A	0.0137	0.000155	0.0247	2.6	1.09	-3.22
3510274_G_A	0.0984	1.31e-07	0.0247	1.79	2.52	-3.35
4150424_G_C	0.0246	0.351	0.0247	15.4	1.09	-4.9
4830712_CG_AA	0.0328	0.000657	0.0247	2.15	0.89	-3.93
4930012_C_T	0.0137	0.000155	0.0247	2.6	1.09	-3.22
153624_G_A	0.0246	0.0112	0.0248	2.49	0.966	-4.04
1523612_C_T	0.0492	0.181	0.0248	2.72	1.14	-4.09
5228827_C_T	0.0847	4.86e-09	0.0248	1.79	2.48	-3.26
1018019_GGCCTG_TACCTA	0.145	0.704	0.0249	2.29	0.913	-4.41
1035049_A_T	0.0546	0.0236	0.0249	2.03	0.83	-3.9
1091948_C_T	0.0437	0.127	0.0249	2.52	0.992	-4.2
1946062_A_G	0.301	0.117	0.0249	1.47	0.696	-4.42
2256783_G_T	0.161	0.0277	0.0249	1.49	0.657	-4.29
3284917_G_A	0.0874	0.0271	0.0249	1.68	0.707	-4.21
6021216_A_G	0.861	0.0592	0.0249	-1.59	0.681	-2.58
264275_A_G	0.221	0.648	0.025	2.57	1.05	-4.39
1519571_C_T	0.172	0.172	0.025	1.57	0.672	-4.3
2374070_G_A	0.0164	0.00076	0.025	2.43	1.16	-3.26
3989895_T_C	0.0109	1.46e-05	0.025	2.66	0.973	-3.14
4561196_T_C	0.383	0.797	0.025	-1.77	0.944	-3.39
930982_T_C	0.276	0.0403	0.0251	-1.6	1.5	-2.85
1390802_C_T	0.0164	0.00076	0.0251	2.5	1.16	-3.28
3819953_T_G	0.232	0.227	0.0251	1.54	0.683	-4.34
143502_A_G	0.126	0.163	0.0252	1.7	0.716	-4.23
1132916_G_A	0.552	0.234	0.0252	-1.58	0.79	-3.12
1598155_G_C	0.634	0.689	0.0252	-1.47	0.664	-3.02
4207204_G_A	0.358	0.0109	0.0252	1.56	0.678	-4.56
4520906_G_A	0.128	0.177	0.0252	1.89	0.781	-4.2
165572_T_C	0.041	0.704	0.0253	15	1.01	-4.62
628128_G_A	0.0437	0.00612	0.0253	1.96	0.792	-4.04
2698442_C_T	0.0137	0.000155	0.0253	2.59	1.1	-3.23
4207204_GC_AT	0.0137	0.000155	0.0253	2.59	1.1	-3.23
4489997_T_C	0.0355	0.061	0.0253	2.51	1	-4.08
5729437_CGTAC_GGTAT	0.0137	0.000155	0.0253	2.59	1.1	-3.23
2567236_G_T	0.0219	0.286	0.0254	15.9	1.05	-4.93
3245650_G_A	0.0601	0.982	0.0254	6.3	1.15	-4.22
4001244_C_G	0.29	0.556	0.0254	1.7	0.769	-4.5
4051084_C_G	0.0383	0.0805	0.0254	2.95	1.21	-4.21
5135350_G_A	0.0164	0.00076	0.0254	2.44	1.16	-3.28
2485876_AA_GG	0.0847	0.617	0.0255	2.85	1.19	-4.45
3185699_T_C	0.538	0.00218	0.0255	-1.47	0.718	-3.31
3600596_C_G	0.735	0.0112	0.0255	2.03	4.22	-4.84
3964142_G_GC	0.194	0.0383	0.0255	-2.13	0.776	-2.88
4416338_T_C	0.0219	0.00567	0.0255	2.48	0.974	-4
6075219_C_T	0.082	0.146	0.0255	2.29	0.942	-4.15
3257718_G_C	0.071	0.00694	0.0256	1.67	0.698	-4.08
5194899_T_C	0.0246	0.0112	0.0256	2.58	1.03	-3.97
184012_G_A	0.0137	0.000155	0.0258	2.57	1.1	-3.22
937729_CGCTGGTG_TGCTAGTA	0.0137	0.000155	0.0258	2.57	1.1	-3.22
2153257_T_C	0.0137	0.000155	0.0258	2.6	1.1	-3.25
2548968_T_G	0.0137	0.000155	0.0258	2.57	1.1	-3.22
3708135_G_A	0.0137	0.000155	0.0258	2.57	1.1	-3.22
3710065_GC_G	0.0137	0.000155	0.0258	2.57	1.1	-3.22
4001160_T_C	0.872	0.177	0.0258	-1.74	0.742	-2.57
4445543_G_A	0.183	0.0456	0.0258	-2.11	0.764	-2.92
4466311_C_G	0.107	0.879	0.0258	2.59	1.04	-4.19
4466330_C_T	0.107	0.879	0.0258	2.59	1.04	-4.19
4475036_C_T	0.41	0.987	0.0258	-1.53	0.747	-3.29
5811607_C_G	0.426	0.000693	0.0258	1.54	0.757	-4.71
3055119_A_C	0.0191	0.00239	0.0259	2.44	1.18	-3.24
3103621_A_G	0.164	0.0615	0.0259	-2.11	0.765	-2.89
3487846_T_C	0.0219	0.286	0.0259	15.8	1.06	-4.86
4390156_G_A	0.0137	0.000155	0.0259	2.56	1.1	-3.16
5954082_CG_TA	0.0191	0.00239	0.0259	2.44	1.18	-3.24
1228325_T_C	0.071	0.0831	0.026	1.92	0.773	-4.09
5513475_A_G	0.0137	0.000155	0.0261	2.58	1.1	-3.21
400932_GTC_ATT	0.142	0.677	0.0262	2.23	1.8	-3.5
1243025_C_T	0.0601	0.0387	0.0262	2.15	0.921	-4.16
4432891_T_C	0.0137	0.000155	0.0262	2.57	1.1	-3.21
727477_A_G	0.678	0.0163	0.0263	-1.57	0.684	-2.81
2584461_TGC_CGG	0.126	0.918	0.0264	3.85	1.97	-4.46
5446126_G_A	0.0137	0.000155	0.0264	2.56	1.1	-3.2
5931677_G_A	0.0328	0.0442	0.0264	2.67	1.1	-4.12
6020768_C_T	0.0164	0.00076	0.0264	2.53	1.15	-3.26
603136_G_T	0.0137	0.000155	0.0265	2.56	1.1	-3.2
985837_T_A	0.0137	0.000155	0.0265	2.56	1.1	-3.2
1369999_CCTTG_TCTTC	0.0355	0.595	0.0265	4.08	1.01	-3.46
4663650_GA_AG	0.164	0.0311	0.0265	1.5	0.677	-4.32
345540_T_C	0.0383	0.0805	0.0266	2.5	0.998	-4.14
345552_G_A	0.0383	0.0805	0.0266	2.5	0.998	-4.14
748594_A_G	0.0792	0.129	0.0266	2.08	0.885	-4.24
890775_G_C	0.0137	0.000155	0.0266	2.54	1.1	-3.16
891641_C_A	0.0137	0.000155	0.0266	2.54	1.1	-3.16
1519958_C_T	0.0328	0.0442	0.0266	2.4	0.938	-4.19
3763237_A_G	0.855	0.0732	0.0266	-1.54	0.679	-2.75
740854_T_G	0.197	0.0367	0.0267	-2.51	1.04	-2.85
3150363_TTCC_ATCA	0.0137	0.000155	0.0267	2.55	1.1	-3.21
6188088_C_T	0.24	0.00059	0.0267	1.28	0.58	-4.29
525463_T_TCCC	0.0137	0.000155	0.0268	2.5	1.1	-3.2
403151_C_T	0.24	0.0728	0.0269	-1.52	1.26	-2.81
3239247_G_A	0.464	0.655	0.0269	-1.53	0.775	-3.27
2594183_A_C	0.314	0.855	0.027	-1.8	0.957	-3.38
5576319_G_T	0.306	0.667	0.027	1.62	0.718	-4.37
5883692_G_A	0.128	0.0365	0.027	1.53	0.658	-4.13
271746_TTGCCCGGCGTGGACG_T	0.29	0.0317	0.0271	-1.45	1.35	-2.81
496423_A_G	0.041	0.103	0.0271	2.63	1.07	-4.25
538140_GTCGC_AGCGT	0.257	0.719	0.0271	-2.43	1.42	-3.43
1500842_TG_T	0.0137	0.000155	0.0271	2.52	1.08	-3.17
789947_C_T	0.0137	0.000155	0.0272	2.54	1.1	-3.2
3009537_G_A	0.0355	0.595	0.0272	4.24	0.876	-3.39
2342136_C_A	0.101	0.291	0.0273	1.98	0.824	-4.17
2355378_C_T	0.0137	0.000155	0.0273	2.52	1.06	-3.21
2586319_GC_G	0.0273	0.0193	0.0273	2.53	1.02	-4.05
4675484_T_C	0.284	0.926	0.0273	-2.67	1.61	-3.49
879240_T_A	0.082	0.146	0.0274	1.94	0.796	-4.12
2099662_A_G	0.519	0.00378	0.0274	-1.48	0.739	-3.4
2757962_TG_CT	0.0437	2.33e-07	0.0274	1.54	1.79	-3.23
3245987_G_A	0.0164	0.00076	0.0274	2.42	1.16	-3.25
5155404_A_C	0.0328	0.537	0.0274	15.4	1.13	-4.93
5318784_G_C	0.262	0.76	0.0274	-2.87	1.68	-3.38
410064_AAAGA_GGAGG	0.0219	0.286	0.0275	6.35	0.891	-3.8
667128_G_A	0.082	0.146	0.0275	2	0.848	-4.08
2100159_G_A	0.273	0.00284	0.0275	1.35	3.12	-3.58
2761673_C_T	0.0738	4.77e-08	0.0275	2.38	2.31	-3.38
2804761_A_G	0.0137	0.000155	0.0275	2.49	1.1	-3.21
4753889_T_C	0.23	0.517	0.0275	-2.37	1.42	-3.5
5097112_TTCCT_GTCCC	0.0929	0.0383	0.0275	1.6	0.672	-4.18
5203711_T_C	0.317	0.836	0.0275	-2.49	1.52	-3.27
5485345_G_T	0.0437	0.755	0.0275	5.98	0.907	-3.99
5489072_C_T	0.115	0.11	0.0275	1.64	0.686	-4.09
2592925_T_G	0.0109	1.46e-05	0.0276	2.58	0.984	-3.16
4560014_C_A	0.109	0.0124	0.0276	1.54	0.676	-4.11
1063985_A_C	0.161	0.861	0.0277	2.28	1.01	-4.46
1551693_C_T	0.0246	0.351	0.0277	6.41	0.908	-3.82
3894094_T_G	0.475	0.648	0.0277	1.43	0.69	-4.72
5779907_TC_T	0.0601	0.0387	0.0277	1.88	0.771	-4.11
5938513_G_C	0.0328	0.000657	0.0277	1.97	0.817	-3.98
1333433_T_C	0.899	0.0601	0.0278	-1.67	0.71	-2.38
569995_G_C	0.0246	0.0112	0.0279	2.66	1.13	-3.93
2062721_C_T	0.221	0.181	0.0279	1.42	0.629	-4.15
2280528_T_G	0.0164	0.00076	0.0279	2.4	1.16	-3.23
2629895_A_G	0.885	0.0175	0.0279	-1.47	0.628	-2.56
138173_C_T	0.0137	0.000155	0.028	2.54	1.1	-3.2
993118_GCTGT_CCTGC	0.0137	0.000155	0.028	2.53	1.1	-3.2
1139185_G_A	0.0437	0.127	0.028	2.73	1.18	-4.02
1240437_A_T	0.0109	1.46e-05	0.028	2.6	0.972	-3.17
3085512_C_G	0.0137	0.000155	0.028	2.54	1.1	-3.2
229472_T_C	0.0137	0.000155	0.0281	2.52	1.1	-3.19
885639_A_C	0.975	0.0112	0.0281	-2.48	1.01	-1.49
2183981_C_T	0.0137	0.000155	0.0281	2.52	1.1	-3.19
538128_GGA_TGG	0.197	0.0367	0.0282	-2.27	0.825	-2.87
829071_G_T	0.407	0.0129	0.0282	-1.58	0.819	-3.37
2397825_A_G	0.91	0.00264	0.0282	-1.61	0.711	-2.22
3397523_A_G	0.686	0.725	0.0282	-1.5	0.672	-3
4421352_TT_GC	0.833	0.059	0.0282	2.05	4.26	-5
772365_C_T	0.0191	0.00239	0.0283	2.32	1.22	-3.3
1755133_C_T	0.0219	0.00567	0.0283	2.34	0.917	-4.06
2696292_CG_GA	0.314	0.725	0.0283	-1.42	2.4	-2.75
3135976_G_T	0.0219	0.00567	0.0283	2.4	1.31	-3.28
3493625_G_A	0.0109	0.0518	0.0283	5.97	0.789	-3.69
3704630_C_T	0.0109	0.0518	0.0283	5.97	0.789	-3.69
3826463_ACCC_CCCA	0.536	0.0148	0.0283	1.5	0.734	-4.8
4997394_C_T	0.191	0.636	0.0283	1.85	0.777	-4.39
6112484_C_T	0.0164	0.00076	0.0283	2.62	1.16	-3.27
65231_T_G	0.0191	0.00239	0.0284	2.64	1.22	-3.31
1862607_C_T	0.0137	0.000155	0.0284	2.52	1.1	-3.21
3592552_T_C	0.825	0.0519	0.0284	2.07	4.29	-5.02
4027584_G_A	0.0191	0.00239	0.0284	2.64	1.22	-3.31
4291686_G_A	0.0219	0.286	0.0284	6.39	0.892	-3.81
142223_A_G	0.205	0.0321	0.0285	-3.47	1.27	-2.61
2104550_T_C	0.0137	0.000155	0.0285	2.47	1.1	-3.19
4304587_C_A	0.0137	0.000155	0.0285	2.48	1.1	-3.21
4636382_ACCG_GCCC	0.0137	0.000155	0.0285	2.47	1.1	-3.19
4651644_T_C	0.732	0.00224	0.0285	-1.21	3.13	-2.34
4878977_C_A	0.0137	0.000155	0.0285	2.48	1.1	-3.21
1961188_AT_A	0.372	0.387	0.0286	1.43	0.671	-4.54
2530240_CGGAC_GGAAT	0.189	0.0418	0.0286	-2.12	0.817	-2.91
2893252_G_T	0.235	4.06e-05	0.0286	1.14	3.13	-3.42
3107659_GCCCT_ACCCA	0.0191	0.00239	0.0286	2.4	1.19	-3.24
3836436_C_G	0.0519	0.0178	0.0286	1.91	0.795	-4.08
4653516_G_C	0.0546	0.0236	0.0286	1.85	0.755	-4.09
4713564_C_A	0.0164	0.00076	0.0286	2.41	1.16	-3.21
900845_C_T	0.645	0.0361	0.0287	1.57	0.815	-5.08
1571916_CC_AT	0.0847	0.164	0.0287	1.98	0.826	-4.11
1635735_TG_T	0.0191	0.221	0.0287	6.44	0.903	-3.83
1635748_CC_GT	0.0191	0.221	0.0287	6.44	0.903	-3.83
4289307_C_T	0.0109	0.0518	0.0287	4.67	0.825	-3.49
4819189_A_G	0.0191	0.00239	0.0287	2.37	1.21	-3.26
6230291_G_A	0.169	0.458	0.0287	1.83	0.796	-4.33
443837_C_T	0.148	0.731	0.0288	2.26	0.971	-4.22
1169877_C_T	0.0137	0.000155	0.0288	2.46	1.1	-3.21
4261709_C_G	0.0137	0.000155	0.0288	2.49	1.1	-3.18
690110_C_G	0.339	0.0125	0.0289	-1.59	1.48	-2.7
1427449_A_G	0.546	0.00832	0.0289	-1.41	0.689	-3.38
2877608_A_C	0.0137	0.000155	0.0289	2.49	1.1	-3.2
6060354_G_C	0.199	0.0351	0.0289	-2.06	0.778	-2.89
1355462_C_T	0.0164	0.00076	0.029	2.51	1.11	-3.25
1749210_G_C	0.232	0.0202	0.029	-3.03	0.965	-2.81
2748395_CA_C	0.0137	0.000155	0.029	2.49	1.1	-3.21
3684964_G_A	0.268	0.417	0.029	1.42	0.644	-4.36
719882_T_C	0.0464	0.153	0.0291	2.58	1.08	-4.2
905025_C_T	0.0109	0.0518	0.0291	6.12	0.801	-3.73
1517856_A_G	0.74	0.368	0.0291	-1.39	0.618	-2.9
2586651_A_G	0.104	0.848	0.0291	4.03	1.42	-3.55
3067903_C_T	0.0137	0.000155	0.0291	2.49	1.1	-3.22
3825885_G_A	0.0109	0.0518	0.0291	6.12	0.801	-3.73
5489026_G_A	0.0328	0.000657	0.0291	1.99	0.845	-3.93
25701_G_C	0.0137	0.000155	0.0292	2.49	1.1	-3.2
137015_GT_CC	0.0519	0.0178	0.0292	1.88	0.786	-4.17
137033_G_A	0.0519	0.0178	0.0292	1.88	0.786	-4.17
2328283_T_C	0.314	0.0202	0.0292	-1.66	1.65	-2.71
2627418_C_G	0.205	0.0321	0.0292	-2.1	0.922	-2.84
2705684_A_G	0.128	0.105	0.0292	-2.12	0.74	-2.97
2923121_C_T	0.689	0.705	0.0292	-1.5	0.667	-3.08
3392292_A_G	0.0164	0.00076	0.0292	2.38	1.15	-3.21
3518007_T_G	0.0137	0.000155	0.0292	2.49	1.1	-3.2
4328847_T_A	0.0355	0.595	0.0292	6.41	0.9	-3.82
4552850_T_C	0.566	0.00697	0.0292	1.64	0.845	-5.09
5125639_T_C	0.0137	0.000155	0.0292	2.49	1.1	-3.2
5927058_A_G	0.68	0.0182	0.0292	1.8	4.05	-4.51
537986_A_C	0.224	0.478	0.0293	-2.4	1.41	-3.46
1962624_C_T	0.0301	0.0303	0.0293	2.43	0.986	-4.13
4400097_C_A	0.0137	0.000155	0.0293	2.5	1.1	-3.22
1551296_C_A	0.0246	0.351	0.0294	6.45	0.929	-3.85
3740110_A_T	0.101	0.291	0.0294	2.22	0.917	-4.23
[truncated: 34,348 more rows]
